# Supplementary material for: Nitrosothiol-Trapping-Based Proteomic Analysis of S-Nitrosylation in Human Lung Carcinoma Cells
Source: PLoS One. 2017 Jan 12;12(1):e0169862. doi: 10.1371/journal.pone.0169862 (PMC5230776; doi:10.1371/journal.pone.0169862)
Supplement: S1 Table — Sheets A-F list the Protein Group output from MaxQuant software and the protein ratios between the different samples based on semi-quantitative analysis (see “Materials and Methods”). Sheet G lists nitrosylated proteins identified in this study that were previously identified in the dbSNO database. Sheet H reports the comparison between SNO sites identified in this study with SNO sites previously identified in the dbSNO database. Sheet I reports the KEGG enrichment analysis of proteins categorized as candidate nitrosylated targets in the CysNO or cytokine data sets. (XLSX) [file pone.0169862.s002.xlsx]

## Sheet: Sheet A
Sheet A: MS-based protein identification including semi-quantitative analysis - CysNO (Trx pull-down)
Intensity control Exp1	Intensity control Exp2	Intensity CysNO Exp1	Intensity CysNO Exp2	Ratio CysNO/control Exp1	Ratio CysNO/control Exp2	PEP	Razor + unique peptides control Exp1	Razor + unique peptides control Exp2	Razor + unique peptides CysNO Exp1	Razor + unique peptides CysNO Exp2	Mol. weight [kDa]	Sequence coverage control [%]	Sequence coverage control1 [%]	Sequence coverage cysno [%]	Sequence coverage cysno1 [%]	t-test p value_2 rep	t-test Difference_2rep	Protein IDs	Majority protein IDs	Protein names	Gene names	Intensity	GOBP name	GOMF name	GOCC name	KEGG name	MS/MS Count
22.4833	10	31.7011	30.5007	9.21786	20.5007	0	5	0	36	30	70.81	8.4	0	57	50.5	1	-8.61763	P13797;B4DGB4;B7Z6M1;F8W8D8;B4DI60;U3KQI3;H7C4N2;P13796;U3KQL8;Q5TBN3;Q14651;C9JAM8;F2Z2Z9	P13797;B4DGB4;B7Z6M1;F8W8D8	Plastin-3	PLS3	5048200000	anatomical structure development;anatomical structure morphogenesis;biological regulation;biosynthetic process;cardiac chamber development;cardiac ventricle development;cellular biosynthetic process;cellular macromolecule biosynthetic process;cellular macromolecule metabolic process;cellular metabolic process;cellular nitrogen compound metabolic process;cellular process;cellular protein metabolic…	binding;DNA binding;nucleic acid binding;protein binding;protein binding transcription factor activity;TBP-class protein binding;transcription coactivator activity;transcription cofactor activity;transcription factor binding;transcription factor binding transcription factor activity	cell part;cytoplasmic part;intracellular membrane-bounded organelle;intracellular organelle;intracellular part;macromolecular complex;membrane-bounded organelle;nascent polypeptide-associated complex;nucleus;organelle;protein complex		3
19.1535	10	33.2025	29.7494	14.049	19.7494	0	1	0	64	32	89.252	1.7	0	64.2	37.1	1	-12.3224	Q32MZ4;C9JTC6;C9JSU1;A8MXR0;Q9Y608	Q32MZ4	Leucine-rich repeat flightless-interacting protein 1	LRRFIP1	10807000000	carbohydrate catabolic process;carbohydrate metabolic process;catabolic process;digestion;metabolic process;multicellular organismal process;polysaccharide digestion;primary metabolic process;small molecule metabolic process	alpha-amylase activity;amylase activity;anion binding;binding;calcium ion binding;catalytic activity;cation binding;chloride ion binding;hydrolase activity;hydrolase activity, acting on glycosyl bonds;hydrolase activity, hydrolyzing O-glycosyl compounds;ion binding;metal ion binding	extracellular region;extracellular region part;extracellular space	Carbohydrate digestion and absorption;Starch and sucrose metabolism	3
19.2344	10	31.018	29.3288	11.7836	19.3288	1.42e-286	1	0	22	18	37.489	4.2	0	47.3	44.9	1	-10.939	Q9UHD1;E9PPQ5;E9PHZ2;E9PIZ4;E9PSD5;E9PL00;E9PIF7	Q9UHD1;E9PPQ5	Cysteine and histidine-rich domain-containing protein 1	CHORDC1	2881800000	actin cytoskeleton organization;actin filament-based process;biological regulation;cell chemotaxis;cell migration;cell motility;cellular component movement;cellular component organization;cellular component organization at cellular level;cellular component organization or biogenesis;cellular component organization or biogenesis at cellular level;cellular process;cellular response to chemical stim…	binding;enzyme regulator activity;GTP binding;GTPase regulator activity;guanyl nucleotide binding;guanyl ribonucleotide binding;guanyl-nucleotide exchange factor activity;lipid binding;nucleoside-triphosphatase regulator activity;nucleotide binding;phospholipid binding;purine nucleotide binding;purine ribonucleoside triphosphate binding;purine ribonucleotide binding;Ras guanyl-nucleotide exchange…	cell part;cytoplasm;intracellular part;membrane;plasma membrane		2
10	10	30.0432	29.1875	20.0432	19.1875	1.23e-123	0	0	16	15	27.566	0	0	45.6	43.6	1	ND	P78417;Q5TA02;Q5TA01	P78417;Q5TA02;Q5TA01	Glutathione S-transferase omega-1	GSTO1	1749200000	activation of immune response;activation of innate immune response;activation of MAPK activity;activation of NF-kappaB-inducing kinase activity;activation of protein kinase activity;antigen receptor-mediated signaling pathway;B cell homeostasis;biological regulation;biosynthetic process;cell surface receptor linked signaling pathway;cellular biosynthetic process;cellular macromolecule biosyntheti…	binding;cation binding;ion binding;metal ion binding;molecular transducer activity;signal transducer activity	cell part;cytoplasm;cytoplasmic part;cytosol;cytosolic part;IkappaB kinase complex;intracellular membrane-bounded organelle;intracellular organelle;intracellular part;macromolecular complex;membrane-bounded organelle;nucleus;organelle;protein complex	Acute myeloid leukemia;Adipocytokine signaling pathway;Apoptosis;B cell receptor signaling pathway;Chagas disease (American trypanosomiasis);Chemokine signaling pathway;Chronic myeloid leukemia;Cytosolic DNA-sensing pathway;Epithelial cell signaling in Helicobacter pylori infection;Hepatitis C;MAPK signaling pathway;NOD-like receptor signaling pathway;Osteoclast differentiation;Pancreatic cancer;…	1
10	10	31.2531	29.1248	21.2531	19.1248	0	0	0	42	27	80.998	0	0	59.8	45.4	1	ND	B7Z468;E7ESM9;E7EVY3;B7Z574;P20810;E9PCH5;E9PDE4;E7ES10;H0Y9H6;H0Y7F0;F8W7E0;E7EQ12;E7EQA0;H0YD33;H0YA91;H0Y944;E9PSG1;D6RGF7;D6RBR1;E7EN75;D6RAA8;D6RC54;E7EQK6;D6RBZ8	B7Z468;E7ESM9;E7EVY3;B7Z574;P20810;E9PCH5;E9PDE4;E7ES10;H0Y9H6;H0Y7F0;F8W7E0;E7EQ12	Calpastatin	CAST	3172900000	cellular component organization;cellular component organization or biogenesis;cellular membrane organization;cellular process;endocytosis;establishment of localization;establishment of localization in cell;establishment of protein localization;intracellular protein transport;intracellular transport;membrane invagination;membrane organization;protein transport;transport;vesicle-mediated transport	binding;calcium ion binding;cation binding;ion binding;metal ion binding	AP-1 adaptor complex;AP-type membrane coat adaptor complex;cell part;clathrin adaptor complex;cytoplasmic part;cytoplasmic vesicle part;Golgi apparatus part;intracellular organelle part;intracellular part;macromolecular complex;membrane part;organelle part;protein complex		2
19.9294	10	31.5494	29.0313	11.6199	19.0313	0	2	0	38	23	61.585	6.4	0	62.4	41.3	1	-10.3609	Q14247;H7C314;B4E358;H0YCD9;H0YEV2;E9PP90;E9PKG3	Q14247	Src substrate cortactin	CTTN	3717500000	anatomical structure development;anatomical structure morphogenesis;anterior commissure morphogenesis;axon guidance;axonogenesis;biological regulation;biosynthetic process;cell differentiation;cell part morphogenesis;cell projection morphogenesis;cell projection organization;cellular biosynthetic process;cellular component morphogenesis;cellular component organization;cellular component organizat…	binding;DNA binding;nucleic acid binding;nucleic acid binding transcription factor activity;protein binding transcription factor activity;RNA polymerase II transcription cofactor activity;RNA polymerase II transcription corepressor activity;RNA polymerase II transcription factor binding transcription factor activity;RNA polymerase II transcription factor binding transcription factor activity invo…	axon;cell junction;cell part;cell projection;cerebellar mossy fiber;intracellular membrane-bounded organelle;intracellular non-membrane-bounded organelle;intracellular organelle;intracellular organelle part;intracellular part;membrane-bounded organelle;neuron projection;non-membrane-bounded organelle;nuclear part;nucleolus;nucleus;organelle;organelle part		2
10	10	29.2341	28.8314	19.2341	18.8314	5.1e-128	0	0	17	10	44.743	0	0	45.7	28.3	1	ND	Q9NTK5;J3KQ32;C9JCJ9;C9JTK6	Q9NTK5;J3KQ32	Obg-like ATPase 1	OLA1	1114300000	5-phosphoribose 1-diphosphate biosynthetic process;5-phosphoribose 1-diphosphate metabolic process;alcohol biosynthetic process;alcohol metabolic process;AMP biosynthetic process;AMP metabolic process;anatomical structure development;anatomical structure morphogenesis;biosynthetic process;carbohydrate biosynthetic process;carbohydrate metabolic process;cellular aromatic compound metabolic process…	adenyl nucleotide binding;adenyl ribonucleotide binding;ADP binding;AMP binding;ATP binding;binding;carbohydrate binding;catalytic activity;cation binding;diphosphotransferase activity;GDP binding;guanyl nucleotide binding;guanyl ribonucleotide binding;identical protein binding;ion binding;kinase activity;magnesium ion binding;metal ion binding;nucleotide binding;protein binding;protein dimerizat…	cell part;cytoplasmic part;cytosol;intracellular part;macromolecular complex;protein complex;ribose phosphate diphosphokinase complex	Pentose phosphate pathway;Purine metabolism	1
10	10	31.8257	28.4411	21.8257	18.4411	0	0	0	65	27	141.4	0	0	52	24.8	1	ND	Q9ULD2;H0YC63	Q9ULD2	Microtubule-associated tumor suppressor 1	MTUS1	4171300000	biological regulation;cell proliferation;cell surface receptor linked signaling pathway;cellular component assembly;cellular component assembly at cellular level;cellular component organization;cellular component organization at cellular level;cellular component organization or biogenesis;cellular component organization or biogenesis at cellular level;cellular macromolecular complex assembly;cell…	binding;calcium ion binding;cation binding;ion binding;metal ion binding	AP-2 adaptor complex;AP-type membrane coat adaptor complex;cell part;cell projection membrane;cell projection part;cilium membrane;cilium part;clathrin adaptor complex;coated pit;cytoplasm;cytoplasmic part;cytoplasmic vesicle part;cytosol;early endosome membrane;endosomal part;endosome membrane;intracellular membrane-bounded organelle;intracellular organelle;intracellular organelle part;intracell…	Endocytosis	1
10	10	29.566	28.3784	19.566	18.3784	3.75e-185	0	0	18	14	32.616	0	0	69.1	50.3	1	ND	B4DDF4;Q99439;B4DUT8;H3BVI6;K7ES69;H3BQH0;U3KPS3;K7EQ72;K7ER02;B7Z7E1;B4DUX6;P51911	B4DDF4;Q99439;B4DUT8;H3BVI6	Calponin-2	CNN2	1159300000	biological regulation;biosynthetic process;cellular biosynthetic process;cellular component organization;cellular component organization at cellular level;cellular component organization or biogenesis;cellular component organization or biogenesis at cellular level;cellular macromolecule biosynthetic process;cellular macromolecule metabolic process;cellular metabolic process;cellular nitrogen comp…	5'-3' DNA helicase activity;adenyl nucleotide binding;adenyl ribonucleotide binding;ATP binding;ATPase activity;ATPase activity, coupled;ATP-dependent 5'-3' DNA helicase activity;ATP-dependent DNA helicase activity;ATP-dependent helicase activity;binding;catalytic activity;damaged DNA binding;DNA binding;DNA helicase activity;DNA-dependent ATPase activity;helicase activity;hydrolase activity;hydr…	cell part;chromatin remodeling complex;chromosomal part;cytoplasm;DNA helicase complex;H4/H2A histone acetyltransferase complex;histone acetyltransferase complex;histone methyltransferase complex;Ino80 complex;intracellular organelle part;intracellular part;macromolecular complex;membrane;methyltransferase complex;MLL1 complex;NuA4 histone acetyltransferase complex;nuclear chromosome part;nuclear…		2
10	10	31.3057	28.0743	21.3057	18.0743	0	0	0	81	23	270.63	0	0	44.2	13.8	1	ND	P46821;D6RA32;D6RA40;D6RCL2;D6RGJ3;P78559;J3KPX8;E9PGC8	P46821	Microtubule-associated protein 1B;MAP1B heavy chain;MAP1 light chain LC1	MAP1B	2945200000	anatomical structure development;biological regulation;biosynthetic process;cellular biosynthetic process;cellular macromolecule biosynthetic process;cellular macromolecule metabolic process;cellular metabolic process;cellular nitrogen compound metabolic process;cellular process;developmental process;immune response;immune system process;macromolecule biosynthetic process;macromolecule metabolic …	binding;DNA binding;E-box binding;nucleic acid binding;nucleic acid binding transcription factor activity;regulatory region DNA binding;regulatory region nucleic acid binding;sequence-specific DNA binding transcription factor activity;transcription regulatory region DNA binding	cell part;intracellular membrane-bounded organelle;intracellular organelle;intracellular organelle part;intracellular part;macromolecular complex;membrane-bounded organelle;nuclear part;nucleoplasm part;nucleus;organelle;organelle part;protein complex;transcription factor complex		2
21.6141	10	29.9017	27.7228	8.28753	17.7228	6.59e-153	1	0	16	9	60.209	1.8	0	33	21.2	1	-7.19809	Q9H6Z4;F5H4C2;B7Z7F3;K7EIJ4;K7EN31;K7EJV3;K7EMH9;K7ENJ2;K7EID7;K7ENB9;K7EPW1;K7ESQ0	Q9H6Z4;F5H4C2;B7Z7F3;K7EIJ4	Ran-binding protein 3	RANBP3	1230100000	cellular component organization;cellular component organization at cellular level;cellular component organization or biogenesis;cellular component organization or biogenesis at cellular level;cellular process;COPI coating of Golgi vesicle;establishment of localization;establishment of localization in cell;establishment of protein localization;Golgi transport vesicle coating;Golgi vesicle transpor…	structural molecule activity	actin cytoskeleton;cell part;COPI vesicle coat;cytoplasmic part;cytoplasmic vesicle part;cytoskeleton;cytosol;Golgi apparatus;Golgi apparatus part;intracellular membrane-bounded organelle;intracellular non-membrane-bounded organelle;intracellular organelle;intracellular organelle part;intracellular part;macromolecular complex;membrane coat;membrane part;membrane-bounded organelle;non-membrane-bou…		1
10	10	30.9749	27.6436	20.9749	17.6436	0	0	0	46	17	251.89	0	0	29.1	12.4	1	ND	J3KNL6;O15027;Q8N9G1	J3KNL6;O15027	Protein transport protein Sec16A	SEC16A	2335500000	cellular process;chromosome segregation;metabolic process	adenyl nucleotide binding;adenyl ribonucleotide binding;ATP binding;binding;catalytic activity;kinase activity;nucleotide binding;phosphotransferase activity, alcohol group as acceptor;protein kinase activity;protein serine/threonine kinase activity;purine nucleotide binding;purine ribonucleoside triphosphate binding;purine ribonucleotide binding;ribonucleotide binding;transferase activity;transf…			2
10	10	30.0362	27.5599	20.0362	17.5599	9.4e-208	0	0	32	17	101.58	0	0	37.7	20.7	1	ND	A1X283;G3V144	A1X283	SH3 and PX domain-containing protein 2B	SH3PXD2B	1298800000	biological regulation;biosynthetic process;cellular biosynthetic process;cellular macromolecule biosynthetic process;cellular macromolecule metabolic process;cellular metabolic process;cellular nitrogen compound metabolic process;cellular process;macromolecule biosynthetic process;macromolecule metabolic process;metabolic process;nitrogen compound metabolic process;nucleic acid metabolic process;…	binding;cation binding;DNA binding;ion binding;metal ion binding;nucleic acid binding;transition metal ion binding;zinc ion binding	cell part;intracellular membrane-bounded organelle;intracellular organelle;intracellular part;membrane-bounded organelle;nucleus;organelle		2
10	10	28.0587	27.5129	18.0587	17.5129	5.8e-169	0	0	16	16	79.443	0	0	25.8	24.7	1	ND	Q8NBF2	Q8NBF2	NHL repeat-containing protein 2	NHLRC2	480830000	biological regulation;biosynthetic process;cellular biosynthetic process;cellular macromolecule biosynthetic process;cellular macromolecule metabolic process;cellular metabolic process;cellular nitrogen compound metabolic process;cellular process;cellular protein metabolic process;cellular response to stimulus;cellular response to stress;DNA metabolic process;DNA repair;macromolecule biosynthetic…	binding;catalytic activity;cation binding;chromatin binding;DNA binding;DNA-directed RNA polymerase activity;ion binding;metal ion binding;nucleic acid binding;nucleoside binding;nucleotidyltransferase activity;ribonucleoside binding;RNA polymerase activity;transferase activity;transferase activity, transferring phosphorus-containing groups	cell part;DNA-directed RNA polymerase complex;DNA-directed RNA polymerase II, core complex;intracellular membrane-bounded organelle;intracellular organelle;intracellular organelle part;intracellular part;macromolecular complex;membrane-bounded organelle;nuclear DNA-directed RNA polymerase complex;nuclear part;nucleoplasm part;nucleus;organelle;organelle part;protein complex;RNA polymerase complex	Huntington's disease;Purine metabolism;Pyrimidine metabolism;RNA polymerase	2
10	10	28.8291	27.4654	18.8291	17.4654	1.89e-205	0	0	22	17	96.022	0	0	32	24.4	1	ND	Q8WUM4;F8WDK9;C9IZF9;F8WEQ7;F8WBR8	Q8WUM4	Programmed cell death 6-interacting protein	PDCD6IP	664560000	biological regulation;cellular component organization;cellular component organization at cellular level;cellular component organization or biogenesis;cellular component organization or biogenesis at cellular level;cellular process;cytoskeleton organization;developmental process;microtubule cytoskeleton organization;microtubule-based process;organelle organization;pattern specification process;pos…	binding;catalytic activity;cation binding;ion binding;ligase activity;metal ion binding;transition metal ion binding;zinc ion binding	cell part;cytoplasm;cytoskeletal part;intracellular;intracellular non-membrane-bounded organelle;intracellular organelle;intracellular organelle part;intracellular part;macromolecular complex;microtubule;microtubule associated complex;non-membrane-bounded organelle;organelle;organelle part;protein complex;spindle	Ubiquitin mediated proteolysis	2
18.6893	10	27.9155	27.4645	9.2262	17.4645	4.66e-186	1	0	7	6	56.256	1.3	0	24.3	16.1	1	-9.00072	P00390;H0YBD4;E5RI06;H0YC68	P00390;H0YBD4	Glutathione reductase, mitochondrial	GSR	438780000	biological regulation;catabolic process;cellular catabolic process;cellular macromolecule catabolic process;cellular macromolecule metabolic process;cellular metabolic process;cellular nitrogen compound metabolic process;cellular process;macromolecule catabolic process;macromolecule metabolic process;metabolic process;mRNA catabolic process;mRNA metabolic process;negative regulation of biological…	binding;nucleic acid binding;RNA binding;translation factor activity, nucleic acid binding;translation initiation factor activity	cell part;cytoplasm;cytoplasmic part;cytosol;eukaryotic translation initiation factor 3 complex;intracellular membrane-bounded organelle;intracellular organelle;intracellular organelle part;intracellular part;macromolecular complex;membrane-bounded organelle;nuclear body;nuclear part;nucleoplasm;nucleoplasm part;nucleus;organelle;organelle part;PML body;protein complex	Hepatitis C;RNA transport	1
10	10	29.2287	27.2135	19.2287	17.2135	0	0	0	15	9	47.074	0	0	50.9	25.6	1	ND	O60664;K7EL96;K7ER39;K7EJD0	O60664;K7EL96	Perilipin-3	PLIN3	788630000	biological regulation;biosynthetic process;catabolic process;cellular biosynthetic process;cellular catabolic process;cellular macromolecule catabolic process;cellular macromolecule metabolic process;cellular metabolic process;cellular nitrogen compound metabolic process;cellular process;interaction with host;interspecies interaction between organisms;macromolecule catabolic process;macromolecule…		cell part;cytoplasmic part;cytoplasmic ubiquitin ligase complex;cytosol;intracellular organelle part;intracellular part;macromolecular complex;nuclear part;nucleoplasm;organelle part;protein complex;ubiquitin ligase complex;VCB complex	Pathways in cancer;Renal cell carcinoma;Ubiquitin mediated proteolysis	1
10	10	29.8573	27.0903	19.8573	17.0903	0	0	0	40	15	124.2	0	0	35.9	19	1	ND	Q9NQW6;C9JJT6;H7C1K5;H7C3S1;H7C167;H7C1C2;H7C0Y6;C9J0G4	Q9NQW6	Actin-binding protein anillin	ANLN	1119200000	biological regulation;cell activation;cell surface receptor linked signaling pathway;cellular macromolecule metabolic process;cellular metabolic process;cellular process;cellular protein metabolic process;cellular response to stimulus;establishment of localization;establishment of localization in cell;establishment of protein localization;immune response;immune system process;intracellular protei…	acid-amino acid ligase activity;binding;calcium ion binding;catalytic activity;cation binding;ion binding;ligase activity;ligase activity, forming carbon-nitrogen bonds;metal ion binding;molecular transducer activity;signal transducer activity;small conjugating protein ligase activity;transition metal ion binding;ubiquitin-protein ligase activity;zinc ion binding	cell part;cytoplasm;cytoplasmic part;cytosol;intracellular membrane-bounded organelle;intracellular organelle;intracellular part;membrane;membrane-bounded organelle;nucleus;organelle;plasma membrane	Bacterial invasion of epithelial cells;Chronic myeloid leukemia;Endocytosis;ErbB signaling pathway;Insulin signaling pathway;Jak-STAT signaling pathway;Pathways in cancer;T cell receptor signaling pathway;Ubiquitin mediated proteolysis	1
10	10	27.4839	27.0192	17.4839	17.0192	1.68e-108	0	0	16	14	68.809	0	0	31.5	26.3	1	ND	Q5T1V6;B7Z5N6;B7ZBU3;H0Y6Y1;Q5T1W1;E7EQG4;H0Y7Z8;Q5T1V5	Q5T1V6;B7Z5N6	Probable ATP-dependent RNA helicase DDX59	DDX59	323730000	cell cycle phase;cell cycle process;cell division;cellular component organization;cellular component organization at cellular level;cellular component organization or biogenesis;cellular component organization or biogenesis at cellular level;cellular macromolecular complex subunit organization;cellular macromolecule metabolic process;cellular metabolic process;cellular nitrogen compound metabolic…	adenyl nucleotide binding;adenyl ribonucleotide binding;ATP binding;binding;nucleotide binding;purine nucleotide binding;purine ribonucleoside triphosphate binding;purine ribonucleotide binding;ribonucleotide binding	cell part;chromosomal part;chromosome;condensin complex;cytoplasm;cytoplasmic part;cytosol;intracellular membrane-bounded organelle;intracellular non-membrane-bounded organelle;intracellular organelle;intracellular organelle part;intracellular part;macromolecular complex;membrane-bounded organelle;non-membrane-bounded organelle;nucleus;organelle;organelle part;protein complex	Cell cycle - yeast	2
10	10	28.8545	26.9037	18.8545	16.9037	4.66e-61	0	0	13	9	45.801	0	0	37	24.4	1	ND	Q86WR7;D3DRR9	Q86WR7;D3DRR9	Proline and serine-rich protein 2	PROSER2;C10orf47	612990000	aldehyde biosynthetic process;androgen receptor signaling pathway;biological regulation;biosynthetic process;cellular aldehyde metabolic process;cellular biosynthetic process;cellular component organization;cellular component organization at cellular level;cellular component organization or biogenesis;cellular component organization or biogenesis at cellular level;cellular macromolecule biosynthe…	androgen receptor binding;binding;catalytic activity;cation binding;core promoter binding;dioxygenase activity;DNA binding;hormone receptor binding;ion binding;iron ion binding;metal ion binding;nuclear hormone receptor binding;nucleic acid binding;nucleic acid binding transcription factor activity;oxidoreductase activity;oxidoreductase activity, acting on single donors with incorporation of mole…	cell part;cytoplasm;intracellular membrane-bounded organelle;intracellular organelle;intracellular part;membrane-bounded organelle;nucleus;organelle		1
10	10	26.4714	26.7447	16.4714	16.7447	2.35e-118	0	0	8	7	18.906	0	0	68.5	53.4	1	ND	A6NGP5;Q9H910;B4DLH4;H3BU16;H3BMV3;H3BMT0;H3BTV5;H3BMM8;B4E1P3	A6NGP5;Q9H910;B4DLH4;H3BU16;H3BMV3;H3BMT0;H3BTV5	Hematological and neurological expressed 1-like protein	HN1L	232790000	apical protein localization;asymmetric protein localization;biological regulation;cellular component assembly;cellular component organization;cellular component organization at cellular level;cellular component organization or biogenesis;cellular component organization or biogenesis at cellular level;cellular process;cellular process involved in reproduction;cytoplasmic sequestering of CFTR prote…	enzyme regulator activity;GTPase regulator activity;nucleoside-triphosphatase regulator activity;small GTPase regulator activity	cell junction;cell part;clathrin-coated vesicle;coated vesicle;cytoplasmic membrane-bounded vesicle;cytoplasmic part;cytoplasmic vesicle;cytoskeletal part;Golgi apparatus;Golgi apparatus part;Golgi membrane;Golgi-associated vesicle;intracellular membrane-bounded organelle;intracellular organelle;intracellular organelle part;intracellular part;macromolecular complex;membrane;membrane-bounded organ…		2
10	10	26.9714	26.7282	16.9714	16.7282	7.99e-134	0	0	6	4	26.711	0	0	41.6	26.9	1	ND	O75940	O75940	Survival of motor neuron-related-splicing factor 30	SMNDC1	246220000	cell division;cellular component assembly;cellular component assembly at cellular level;cellular component organization;cellular component organization at cellular level;cellular component organization or biogenesis;cellular component organization or biogenesis at cellular level;cellular macromolecular complex assembly;cellular macromolecular complex subunit organization;cellular macromolecule me…	binding;catalytic activity;GTP binding;GTPase activity;guanyl nucleotide binding;guanyl ribonucleotide binding;hydrolase activity;hydrolase activity, acting on acid anhydrides;hydrolase activity, acting on acid anhydrides, in phosphorus-containing anhydrides;nucleoside-triphosphatase activity;nucleotide binding;purine nucleotide binding;purine ribonucleoside triphosphate binding;purine ribonucleo…	cell part;cytoplasm;cytoplasmic microtubule;cytoplasmic part;cytoskeletal part;cytoskeleton;intracellular non-membrane-bounded organelle;intracellular organelle;intracellular organelle part;intracellular part;macromolecular complex;microtubule;microtubule cytoskeleton;non-membrane-bounded organelle;organelle;organelle part;protein complex	Gap junction;Pathogenic Escherichia coli infection;Phagosome	0
19.4242	10	26.1284	26.6037	6.70418	16.6037	3.87e-14	1	1	3	4	29.736	5.4	5.4	16.9	20.7	1	-6.94185	S4R3N1;Q9Y3A3;B8ZZL8;P61604;B4DM50;F8W8B0	S4R3N1;Q9Y3A3	MOB-like protein phocein	MOB4	181360000	biological regulation;blastocyst hatching;catabolic process;cell cycle checkpoint;cell cycle phase;cell cycle process;cell division;cellular catabolic process;cellular component organization;cellular component organization at cellular level;cellular component organization or biogenesis;cellular component organization or biogenesis at cellular level;cellular macromolecule catabolic process;cellula…	binding;catalytic activity;damaged DNA binding;deoxyribonuclease activity;DNA binding;endodeoxyribonuclease activity;endonuclease activity;hydrolase activity;hydrolase activity, acting on ester bonds;nuclease activity;nucleic acid binding;protein binding transcription factor activity;RNA polymerase II transcription cofactor activity;RNA polymerase II transcription corepressor activity;RNA polymer…	cell part;intracellular organelle part;intracellular part;macromolecular complex;nuclear part;nucleoplasm part;organelle part;protein complex;transcriptional repressor complex		2
10	10	28.6163	26.437	18.6163	16.437	0	0	0	17	11	42.403	0	0	54	38	1	ND	P50453	P50453	Serpin B9	SERPINB9	502340000	anatomical structure morphogenesis;biological regulation;cell death;cell differentiation;cell differentiation in hindbrain;cell part morphogenesis;cell projection morphogenesis;cell projection organization;cellular component assembly;cellular component assembly at cellular level;cellular component morphogenesis;cellular component organization;cellular component organization at cellular level;cell…	binding;nucleic acid binding;RNA binding	cell part;cytoplasm;cytoplasmic part;Golgi apparatus;Golgi apparatus part;intracellular membrane-bounded organelle;intracellular non-membrane-bounded organelle;intracellular organelle;intracellular organelle part;intracellular part;macromolecular complex;membrane-bounded organelle;non-membrane-bounded organelle;nucleus;organelle;organelle part;perinuclear region of cytoplasm;polysome;ribonucleopr…		2
10	10	25.5892	26.3653	15.5892	16.3653	8.75e-21	0	0	9	6	22.286	0	0	32.3	24.5	1	ND	F5H2A7;P61758	F5H2A7;P61758	Prefoldin subunit 3	VBP1	150970000	anatomical structure development;biological regulation;cell development;cellular component assembly;cellular component assembly at cellular level;cellular component organization;cellular component organization at cellular level;cellular component organization or biogenesis;cellular component organization or biogenesis at cellular level;cellular developmental process;cellular macromolecular comple…	binding;BRE binding;mRNA binding;nucleic acid binding;nucleotide binding;RNA binding;translation regulator activity;translation regulator activity, nucleic acid binding;translation repressor activity;translation repressor activity, nucleic acid binding	cell part;cytoplasm;intracellular membrane-bounded organelle;intracellular organelle;intracellular part;macromolecular complex;membrane-bounded organelle;nucleus;organelle;ribonucleoprotein complex		1
18.7209	10	28.1663	26.2899	9.44535	16.2899	1.28e-72	1	0	13	10	37.709	3.7	0	41.8	34.5	1	-8.50714	E9PKG1;Q99873;H7C2I1;E9PIX6;E9PQ98;E9PNR9;H0YDE4;Q9NR22;E9PMW9;E9PI83;E9PMZ2	E9PKG1;Q99873;H7C2I1;E9PIX6;E9PQ98;E9PNR9;H0YDE4	Protein arginine N-methyltransferase 1	PRMT1	383700000	biological regulation;positive regulation of biological process;positive regulation of biosynthetic process;positive regulation of cellular biosynthetic process;positive regulation of cellular metabolic process;positive regulation of cellular process;positive regulation of cellular protein metabolic process;positive regulation of macromolecule biosynthetic process;positive regulation of macromole…	binding;nucleic acid binding;RNA binding	cell part;cytoplasmic part;cytosol;intracellular non-membrane-bounded organelle;intracellular organelle;intracellular part;macromolecular complex;non-membrane-bounded organelle;organelle;polysomal ribosome;ribonucleoprotein complex;ribosome;RNA granule;stress granule		1
10	10	26.0843	26.2429	16.0843	16.2429	5.86e-60	0	0	6	6	33.269	0	0	25.1	25.1	1	ND	P49247	P49247	Ribose-5-phosphate isomerase	RPIA	150560000	anaphase;biological regulation;biosynthetic process;catabolic process;cell cycle checkpoint;cell cycle phase;cell cycle process;cell proliferation;cellular biosynthetic process;cellular catabolic process;cellular component disassembly;cellular component disassembly at cellular level;cellular component organization;cellular component organization at cellular level;cellular component organization o…	apoptotic protease activator activity;binding;caspase activator activity;caspase regulator activity;cation binding;DNA binding;enzyme activator activity;enzyme regulator activity;ion binding;metal ion binding;nucleic acid binding;peptidase activator activity;peptidase regulator activity;structural constituent of ribosome;structural molecule activity;transition metal ion binding;translation activa…	cell part;cytoplasmic part;cytosolic small ribosomal subunit;intracellular membrane-bounded organelle;intracellular non-membrane-bounded organelle;intracellular organelle;intracellular organelle part;intracellular part;macromolecular complex;membrane-bounded organelle;non-membrane-bounded organelle;nucleus;organelle;organelle part;ribonucleoprotein complex;ribosome;small ribosomal subunit	Ribosome	1
10	10	27.1917	26.2299	17.1917	16.2299	4.67e-90	0	0	9	5	31.546	0	0	44.1	20.6	1	ND	P80217	P80217	Interferon-induced 35 kDa protein	IFI35	234100000	anatomical structure development;biological regulation;cellular macromolecule metabolic process;cellular metabolic process;cellular process;cellular protein metabolic process;'de novo' posttranslational protein folding;'de novo' protein folding;developmental process;macromolecule metabolic process;metabolic process;negative regulation of biological process;negative regulation of biosynthetic proc…	protein binding transcription factor activity;transcription cofactor activity;transcription corepressor activity;transcription factor binding transcription factor activity	cell part;cytoplasm;cytoplasmic part;cytosolic part;intracellular membrane-bounded organelle;intracellular organelle;intracellular part;macromolecular complex;membrane-bounded organelle;nucleus;organelle;prefoldin complex;protein complex		3
10	10	27.3675	26.1993	17.3675	16.1993	5.47e-270	0	0	2	2	27.174	13.8	16.8	72.8	69.4	1	ND	Q5VU59	Q5VU59		TPM3	250210000	cellular component organization;cellular component organization at cellular level;cellular component organization or biogenesis;cellular component organization or biogenesis at cellular level;cellular localization;cellular process;intracellular distribution of mitochondria;localization;mitochondrion distribution;mitochondrion localization;mitochondrion organization;organelle localization;organell…		cell part;cytoplasm;intracellular part		2
10	10	26.6737	26.1163	16.6737	16.1163	2.67e-142	0	0	10	7	11.986	0	0	70.3	67.6	1	ND	Q15004;H0YKX3;H0YMA4	Q15004;H0YKX3;H0YMA4	PCNA-associated factor	KIAA0101	198160000	anatomical structure development;cell differentiation;cellular developmental process;cellular macromolecule metabolic process;cellular metabolic process;cellular process;cellular protein metabolic process;'de novo' posttranslational protein folding;'de novo' protein folding;developmental process;macromolecule metabolic process;metabolic process;nervous system development;primary metabolic process…		cell part;cytoplasm;cytoskeletal part;cytoskeleton;intracellular non-membrane-bounded organelle;intracellular organelle;intracellular organelle part;intracellular part;macromolecular complex;microtubule;microtubule cytoskeleton;non-membrane-bounded organelle;organelle;organelle part;protein complex		2
10	10	30.0854	26.0846	20.0854	16.0846	3.72e-281	0	0	30	8	88.813	0	0	41.8	11.9	1	ND	Q9BWU0;H7C256	Q9BWU0	Kanadaptin	SLC4A1AP	1213600000	activation of immune response;activation of innate immune response;biological regulation;cell surface receptor linked signaling pathway;cellular macromolecule metabolic process;cellular metabolic process;cellular process;cellular protein metabolic process;cellular response to stimulus;cellular response to stress;defense response;dephosphorylation;enzyme linked receptor protein signaling pathway;i…	catalytic activity;hydrolase activity;hydrolase activity, acting on ester bonds;MAP kinase phosphatase activity;phosphatase activity;phosphoprotein phosphatase activity;phosphoric ester hydrolase activity;protein tyrosine phosphatase activity;protein tyrosine/serine/threonine phosphatase activity	cell part;cytoplasmic part;cytosol;immunological synapse;intracellular organelle part;intracellular part;membrane part;nuclear part;nucleoplasm;organelle part;plasma membrane part	MAPK signaling pathway	2
10	10	27.4926	25.9228	17.4926	15.9228	2.26e-120	0	0	8	6	47.45	0	0	20.1	15.1	1	ND	O60269	O60269	G protein-regulated inducer of neurite outgrowth 2	GPRIN2	252460000	biological regulation;cell proliferation;cell surface receptor linked signaling pathway;cellular process;cellular response to stimulus;enzyme linked receptor protein signaling pathway;intracellular signal transduction;negative regulation of axonogenesis;negative regulation of biological process;negative regulation of cell communication;negative regulation of cell development;negative regulation o…	binding;enzyme activator activity;enzyme regulator activity;GTPase activator activity;GTPase regulator activity;guanyl-nucleotide exchange factor activity;lipid binding;nucleoside-triphosphatase regulator activity;phospholipid binding;Ras guanyl-nucleotide exchange factor activity;Rho guanyl-nucleotide exchange factor activity;small GTPase regulator activity	cell part;cytoplasm;cytoplasmic part;cytosol;intracellular;intracellular part;membrane;plasma membrane	ko05152;Regulation of actin cytoskeleton;Vascular smooth muscle contraction	2
10	10	28.7048	25.8417	18.7048	15.8417	2.46e-117	0	0	15	9	62.615	0	0	38	22.2	1	ND	P34913;E5RFU2;E5RFH6;H0YAW7;E5RI53	P34913;E5RFU2;E5RFH6	Bifunctional epoxide hydrolase 2;Cytosolic epoxide hydrolase 2;Lipid-phosphate phosphatase	EPHX2	497670000	biological regulation;cellular macromolecule metabolic process;cellular metabolic process;cellular process;cellular protein metabolic process;cellular response to stimulus;defense response;intracellular protein kinase cascade;intracellular signal transduction;JAK-STAT cascade;macromolecule metabolic process;macromolecule modification;metabolic process;negative regulation of biological process;neg…		cell part;cytoplasm;immunological synapse;intracellular part;membrane part;plasma membrane part		2
10	10	27.2685	25.8377	17.2685	15.8377	6.48e-152	0	0	7	7	40.282	0	0	29.4	25.4	1	ND	Q12792;F8VS81;H7C5I2;F8VRG3	Q12792;F8VS81	Twinfilin-1	TWF1	223280000	establishment of localization;establishment of localization in cell;establishment of protein localization;establishment of RNA localization;intracellular protein transport;intracellular transport;nuclear export;nuclear transport;nucleic acid transport;nucleobase-containing compound transport;nucleocytoplasmic transport;protein transport;RNA export from nucleus;RNA transport;transport;tRNA export …	binding;nucleic acid binding;protein transporter activity;RNA binding;substrate-specific transporter activity;transporter activity;tRNA binding	cell part;cytoplasm;intracellular organelle part;intracellular part;macromolecular complex;membrane part;nuclear part;nuclear pore;nucleoplasm;organelle part;pore complex;protein complex	RNA transport	2
10	10	28.8586	25.73	18.8586	15.73	0	0	0	30	12	120.27	0	0	36.3	14.6	1	ND	Q86V48;E5RFK8;E5RHU7	Q86V48	Leucine zipper protein 1	LUZP1	542400000	biological regulation;catabolic process;cellular catabolic process;cellular metabolic process;cellular nitrogen compound catabolic process;cellular nitrogen compound metabolic process;cellular process;GTP catabolic process;GTP metabolic process;heterocycle catabolic process;heterocycle metabolic process;metabolic process;nitrogen compound metabolic process;nucleobase-containing compound catabolic…	binding;catalytic activity;GTP binding;GTPase activity;guanyl nucleotide binding;guanyl ribonucleotide binding;hydrolase activity;hydrolase activity, acting on acid anhydrides;hydrolase activity, acting on acid anhydrides, in phosphorus-containing anhydrides;nucleic acid binding;nucleoside-triphosphatase activity;nucleotide binding;purine nucleotide binding;purine ribonucleoside triphosphate bind…	cell part;cytoplasmic part;cytosol;intracellular part	RNA transport	2
10	10	27.4869	25.5988	17.4869	15.5988	4.63e-95	0	0	14	10	35.056	0	0	40.4	37.5	1	ND	Q13287;C9JW17	Q13287	N-myc-interactor	NMI	238910000	biological regulation;cellular macromolecule metabolic process;cellular metabolic process;cellular process;cellular protein metabolic process;macromolecule metabolic process;metabolic process;positive regulation of biological process;positive regulation of cell proliferation;positive regulation of cellular process;primary metabolic process;protein folding;protein metabolic process;regulation of b…	adenyl nucleotide binding;adenyl ribonucleotide binding;ATP binding;binding;cation binding;ion binding;metal ion binding;nucleotide binding;purine nucleotide binding;purine ribonucleoside triphosphate binding;purine ribonucleotide binding;ribonucleotide binding	cell part;membrane	Protein processing in endoplasmic reticulum	1
10	10	27.6358	25.5506	17.6358	15.5506	8.49e-108	0	0	10	4	51.109	0	0	27.3	10.6	1	ND	P41091;Q2VIR3;F8W810;H7BZU1	P41091;Q2VIR3;F8W810	Eukaryotic translation initiation factor 2 subunit 3;Putative eukaryotic translation initiation factor 2 subunit 3-like protein	EIF2S3;EIF2S3L	257690000	antigen processing and presentation;antigen processing and presentation of exogenous antigen;antigen processing and presentation of exogenous peptide antigen;antigen processing and presentation of exogenous peptide antigen via MHC class II;antigen processing and presentation of peptide antigen;antigen processing and presentation of peptide antigen via MHC class II;antigen processing and presentat…	binding;lipid binding;protein transporter activity;substrate-specific transporter activity;transporter activity	AP-2 adaptor complex;apical plasma membrane;AP-type membrane coat adaptor complex;basolateral plasma membrane;cell part;clathrin adaptor complex;clathrin coat;clathrin coat of trans-Golgi network vesicle;clathrin vesicle coat;cytoplasmic part;cytoplasmic vesicle part;cytosol;Golgi apparatus part;intracellular organelle part;intracellular part;macromolecular complex;membrane coat;membrane part;org…	Endocrine and other factor-regulated calcium reabsorption;Endocytosis;Huntington's disease	2
10	10	26.8502	25.5268	16.8502	15.5268	3.7e-52	0	0	9	7	76.644	0	0	18.2	12.9	1	ND	Q9NYZ3	Q9NYZ3	G2 and S phase-expressed protein 1	GTSE1	171310000	metabolic process;small molecule metabolic process;vitamin metabolic process;water-soluble vitamin metabolic process	catalytic activity;Mo-molybdopterin synthase activity;transferase activity	cell part;cytoplasmic part;cytosol;intracellular membrane-bounded organelle;intracellular organelle;intracellular part;macromolecular complex;membrane-bounded organelle;molybdopterin synthase complex;nucleus;organelle;protein complex	Folate biosynthesis;Sulfur relay system	2
10	10	23.5788	25.5124	13.5788	15.5124	3.12e-137	0	0	2	3	26.923	0	0	16.5	24.1	1	ND	Q99714;Q5H928	Q99714;Q5H928	3-hydroxyacyl-CoA dehydrogenase type-2	HSD17B10	60392000	adenine biosynthetic process;adenine metabolic process;adenine salvage;alcohol metabolic process;amine metabolic process;anatomical structure development;anatomical structure morphogenesis;behavior;benzene-containing compound metabolic process;biological regulation;biosynthetic process;catabolic process;catecholamine metabolic process;catechol-containing compound metabolic process;cell activation…	binding;catalytic activity;cation binding;guanine phosphoribosyltransferase activity;hypoxanthine phosphoribosyltransferase activity;ion binding;magnesium ion binding;metal ion binding;nucleotide binding;transferase activity;transferase activity, transferring glycosyl groups;transferase activity, transferring pentosyl groups	cell part;cytoplasmic part;cytosol;intracellular part	Drug metabolism - other enzymes;Purine metabolism	2
10	10	29.1109	25.4875	19.1109	15.4875	0	0	0	28	7	155.26	0	0	26.3	7.7	1	ND	Q68CZ2;E7ERH3;E9PCX8;C9JHU5;C9JWN9;C9JTD0;Q59G71;F8VV64;C9JVR1;Q63HR2;E9PGF5;E9PF55;Q9HBL0	Q68CZ2;E7ERH3;E9PCX8	Tensin-3	TNS3	626820000	biosynthetic process;cellular biosynthetic process;cellular macromolecule biosynthetic process;cellular macromolecule metabolic process;cellular metabolic process;cellular process;cellular protein metabolic process;cotranslational protein targeting to membrane;establishment of localization;establishment of localization in cell;establishment of protein localization;establishment of protein localiz…	7S RNA binding;binding;nucleic acid binding;RNA binding	cell part;cytoplasmic part;cytosol;intracellular membrane-bounded organelle;intracellular non-membrane-bounded organelle;intracellular organelle;intracellular organelle part;intracellular part;macromolecular complex;membrane-bounded organelle;mitochondrion;non-membrane-bounded organelle;nuclear part;nucleolus;organelle;organelle part;ribonucleoprotein complex;signal recognition particle;signal re…	Protein export	1
20.0014	10	26.2822	25.4443	6.28083	15.4443	1.92e-19	2	0	6	5	52.832	3.8	0	11.2	8.8	1	-5.86186	H3BR35;P15170;Q8IYD1;H3BSV8	H3BR35;P15170;Q8IYD1	Eukaryotic peptide chain release factor GTP-binding subunit ERF3A;Eukaryotic peptide chain release factor GTP-binding subunit ERF3B	GSPT1;GSPT2	128310000	catabolic process;cellular catabolic process;cellular component assembly;cellular component assembly at cellular level;cellular component organization;cellular component organization at cellular level;cellular component organization or biogenesis;cellular component organization or biogenesis at cellular level;cellular macromolecular complex assembly;cellular macromolecular complex subunit organiz…	adenyl nucleotide binding;adenyl ribonucleotide binding;ATP binding;ATPase activity;ATPase activity, coupled;ATP-dependent helicase activity;binding;catalytic activity;helicase activity;hydrolase activity;hydrolase activity, acting on acid anhydrides;hydrolase activity, acting on acid anhydrides, in phosphorus-containing anhydrides;nucleic acid binding;nucleoside-triphosphatase activity;nucleotid…	cell part;cytoplasmic mRNA processing body;cytoplasmic part;cytosol;intracellular non-membrane-bounded organelle;intracellular organelle;intracellular part;macromolecular complex;non-membrane-bounded organelle;organelle;ribonucleoprotein complex;RNA granule;RNAi effector complex;RNA-induced silencing complex;stress granule	RNA degradation	2
10	10	28.9267	25.4426	18.9267	15.4426	1.24e-224	0	0	20	10	79.135	0	0	33.7	14.4	1	ND	Q9H6R7;C9JYC1	Q9H6R7	WD repeat-containing protein C2orf44	C2orf44	555860000	amine metabolic process;amino acid activation;biological regulation;biosynthetic process;carboxylic acid metabolic process;cellular amine metabolic process;cellular amino acid metabolic process;cellular biosynthetic process;cellular ketone metabolic process;cellular macromolecule biosynthetic process;cellular macromolecule metabolic process;cellular metabolic process;cellular nitrogen compound me…	adenyl nucleotide binding;adenyl ribonucleotide binding;aminoacyl-tRNA editing activity;aminoacyl-tRNA ligase activity;ATP binding;binding;carboxylic ester hydrolase activity;catalytic activity;hydrolase activity;hydrolase activity, acting on ester bonds;ligase activity;ligase activity, forming aminoacyl-tRNA and related compounds;ligase activity, forming carbon-oxygen bonds;nucleotide binding;pu…	cell part;cytoplasmic part;cytosol;intracellular membrane-bounded organelle;intracellular organelle;intracellular part;membrane-bounded organelle;mitochondrion;organelle	Aminoacyl-tRNA biosynthesis;Valine, leucine and isoleucine biosynthesis	2
10	10	25.888	25.4333	15.888	15.4333	1.4e-24	0	0	6	4	20.79	0	0	34.2	20.3	1	ND	H0YKU1;H0YNJ8;Q9NYL9;G5EA42;Q9NZR1	H0YKU1;H0YNJ8;Q9NYL9	Tropomodulin-3	TMOD3	107410000	anatomical structure development;apoptosis;biological regulation;blood vessel development;cell cycle;cell death;cellular metabolic process;cellular process;death;developmental process;developmental process involved in reproduction;gland development;metabolic process;negative regulation of biological process;negative regulation of biosynthetic process;negative regulation of cellular biosynthetic p…	binding;DNA binding;heat shock protein binding;Hsp90 protein binding;ligand-dependent nuclear receptor activity;molecular transducer activity;nucleic acid binding;nucleic acid binding transcription factor activity;protein binding;protein dimerization activity;protein heterodimerization activity;receptor activity;regulatory region DNA binding;regulatory region nucleic acid binding;sequence-specifi…	aryl hydrocarbon receptor complex;cell part;cytoplasmic part;cytosolic aryl hydrocarbon receptor complex;cytosolic part;intracellular organelle part;intracellular part;macromolecular complex;nuclear part;nucleoplasm part;organelle part;protein complex;receptor complex;transcription factor complex		2
10	10	27.1468	25.3661	17.1468	15.3661	1.04e-75	0	0	10	3	37.211	0	0	35.7	18	1	ND	B4DX68;Q96KB5;E5RIE1	B4DX68;Q96KB5	Lymphokine-activated killer T-cell-originated protein kinase	PBK	191830000	anatomical structure development;asymmetric cell division;axon guidance;behavior;biological regulation;biosynthetic process;cell communication;cell development;cell differentiation;cell division;cell-cell signaling;cellular biosynthetic process;cellular component organization;cellular component organization or biogenesis;cellular developmental process;cellular localization;cellular macromolecule …	binding;DNA binding;nucleic acid binding;nucleic acid binding transcription factor activity;regulatory region DNA binding;regulatory region nucleic acid binding;sequence-specific DNA binding;sequence-specific DNA binding transcription factor activity;transcription regulatory region DNA binding	cell part;intracellular membrane-bounded organelle;intracellular non-membrane-bounded organelle;intracellular organelle;intracellular organelle part;intracellular part;membrane-bounded organelle;non-membrane-bounded organelle;nuclear part;nucleolus;nucleus;organelle;organelle part		2
21.6365	17.4987	34.0116	32.7913	12.3751	15.2927	0	3	1	39	32	62.293	5.6	1.9	69.9	68.2	0.0234601	-13.8339	Q16555;E5RFU4	Q16555	Dihydropyrimidinase-related protein 2	DPYSL2	24982000000	amine metabolic process;anatomical structure development;biological regulation;biosynthetic process;blood coagulation;carbohydrate homeostasis;carboxylic acid metabolic process;cellular amine metabolic process;cellular amino acid metabolic process;cellular biosynthetic process;cellular ketone metabolic process;cellular macromolecule metabolic process;cellular metabolic process;cellular nitrogen c…	activating transcription factor binding;binding;carboxylic acid binding;cation binding;DNA binding;fatty acid binding;identical protein binding;ion binding;ligand-dependent nuclear receptor activity;lipid binding;metal ion binding;molecular transducer activity;monocarboxylic acid binding;nucleic acid binding;nucleic acid binding transcription factor activity;protein binding;protein dimerization a…	cell part;cytoplasm;intracellular organelle part;intracellular part;nuclear part;nucleoplasm;organelle part	Maturity onset diabetes of the young	2
10	10	26.6016	25.2399	16.6016	15.2399	1.36e-33	0	0	3	2	16.132	0	0	25.2	19.4	1	ND	P41134	P41134	DNA-binding protein inhibitor ID-1	ID1	141460000	aging;biological regulation;biosynthetic process;cation homeostasis;cation transport;cell differentiation;cellular aromatic compound metabolic process;cellular biosynthetic process;cellular cation homeostasis;cellular chemical homeostasis;cellular developmental process;cellular homeostasis;cellular ion homeostasis;cellular iron ion homeostasis;cellular metabolic process;cellular metal ion homeost…	4 iron, 4 sulfur cluster binding;binding;cation binding;ion binding;iron-responsive element binding;iron-sulfur cluster binding;metal cluster binding;metal ion binding;mRNA binding;nucleic acid binding;RNA binding	cell part;cytoplasm;cytoplasmic part;cytosol;intracellular membrane-bounded organelle;intracellular organelle;intracellular part;membrane-bounded organelle;mitochondrion;organelle		2
10	10	24.5368	25.1947	14.5368	15.1947	8.9e-12	0	0	3	3	25.5	0	0	12.3	12.3	1	ND	I3L3Q4;I3L1F4	I3L3Q4		GLOD4	62741000	biological regulation;regulation of biological process;regulation of cellular component organization;regulation of cellular metabolic process;regulation of cellular process;regulation of chromosome organization;regulation of DNA metabolic process;regulation of homeostatic process;regulation of macromolecule metabolic process;regulation of metabolic process;regulation of nitrogen compound metaboli…	nucleic acid binding transcription factor activity;RNA polymerase II core promoter proximal region sequence-specific DNA binding transcription factor activity;RNA polymerase II core promoter proximal region sequence-specific DNA binding transcription factor activity involved in negative regulation of transcription;sequence-specific DNA binding RNA polymerase II transcription factor activity;seque…	cell part;intracellular membrane-bounded organelle;intracellular organelle;intracellular organelle part;intracellular part;membrane-bounded organelle;nuclear body;nuclear part;nuclear speck;nucleoplasm part;nucleus;organelle;organelle part		2
10	10	27.0792	25.1836	17.0792	15.1836	6.1e-37	0	0	11	6	87.081	0	0	16.7	7.4	1	ND	Q9Y446;E9PK71;E9PJR7;E9PRW6;E9PKC4;E9PQ15	Q9Y446	Plakophilin-3	PKP3	179900000	anaphase;biological regulation;carbohydrate metabolic process;carbohydrate transport;cell cycle phase;cell cycle process;cell surface receptor linked signaling pathway;cellular macromolecule metabolic process;cellular metabolic process;cellular process;cellular protein metabolic process;cellular response to chemical stimulus;cellular response to cytokine stimulus;cellular response to organic subs…	binding;catalytic activity;cation binding;cis-trans isomerase activity;enzyme binding;GTPase binding;ion binding;isomerase activity;ligase activity;metal ion binding;peptidyl-prolyl cis-trans isomerase activity;protein binding;Ran GTPase binding;Ras GTPase binding;small GTPase binding;transition metal ion binding;zinc ion binding	cell part;cytoplasm;cytoplasmic part;cytosol;inclusion body;intracellular organelle part;intracellular part;macromolecular complex;membrane;membrane part;nuclear inclusion body;nuclear membrane;nuclear part;nuclear pore;organelle membrane;organelle part;pore complex;protein complex	RNA transport	1
10	10	25.235	25.0976	15.235	15.0976	7.59e-14	0	0	3	3	30.344	0	0	11.3	11.3	1	ND	O94903;E5RFX7;E5RG77	O94903	Proline synthase co-transcribed bacterial homolog protein	PROSC	79357000	biological regulation;cell cycle phase;cell cycle process;cell surface receptor linked signaling pathway;cellular macromolecule metabolic process;cellular metabolic process;cellular nitrogen compound metabolic process;cellular process;cellular response to chemical stimulus;cellular response to cytokine stimulus;cellular response to organic substance;cellular response to stimulus;cytokine-mediated…	binding;nuclear localization sequence binding;peptide binding;protein transporter activity;signal sequence binding;substrate-specific transporter activity;transporter activity	cell part;cytoplasm;cytoplasmic part;cytosol;intracellular membrane-bounded organelle;intracellular organelle;intracellular organelle part;intracellular part;membrane-bounded organelle;nuclear part;nucleoplasm;nucleus;organelle;organelle part		2
10	10	27.8556	25.0735	17.8556	15.0735	0	0	1	4	2	48.328	17.1	17.8	52	26.8	1	ND	A8MUB1;P68366;C9JEV8;C9JQ00;C9JJQ8;C9JDL2	A8MUB1;P68366	Tubulin alpha-4A chain	TUBA4A	278170000	activation of immune response;activation of innate immune response;adaptive immune response;adaptive immune response based on somatic recombination of immune receptors built from immunoglobulin superfamily domains;anatomical structure development;biological regulation;biosynthetic process;cell activation;cell differentiation;cellular biosynthetic process;cellular component organization;cellular c…	binding;DNA binding;nucleic acid binding;nucleic acid binding transcription factor activity;protein binding transcription factor activity;sequence-specific DNA binding transcription factor activity;transcription coactivator activity;transcription cofactor activity;transcription factor binding transcription factor activity	Bcl3/NF-kappaB2 complex;cell part;cytoplasmic part;cytosol;I-kappaB/NF-kappaB complex;intracellular organelle part;intracellular part;macromolecular complex;nuclear part;nucleoplasm;organelle part;protein complex	MAPK signaling pathway;Osteoclast differentiation;Pathways in cancer	1
10	10	26.5474	25.0714	16.5474	15.0714	4.08e-42	0	0	4	2	59.651	0	0	8.5	3	1	ND	Q8WU58	Q8WU58	Protein FAM222B	FAM222B	134680000	anatomical structure development;apoptosis;biological regulation;cell death;cell development;cell division;cellular developmental process;cellular process;cellular process involved in reproduction;death;defense response;developmental process;developmental process involved in reproduction;germ cell development;induction of apoptosis;induction of programmed cell death;negative regulation of biologi…	AU-rich element binding;binding;mRNA binding;nucleic acid binding;nucleotide binding;poly(A) RNA binding;poly-purine tract binding;RNA binding;single-stranded RNA binding	cell part;cytoplasmic part;intracellular membrane-bounded organelle;intracellular non-membrane-bounded organelle;intracellular organelle;intracellular part;lysosome;lytic vacuole;macromolecular complex;membrane-bounded organelle;non-membrane-bounded organelle;nucleus;organelle;ribonucleoprotein complex;RNA granule;stress granule;vacuole		2
10	10	26.9998	25.0401	16.9998	15.0401	1.01e-45	0	0	7	3	44.402	0	0	17.3	7.1	1	ND	Q9H814	Q9H814	Phosphorylated adapter RNA export protein	PHAX	169990000	biological regulation;cAMP catabolic process;cAMP metabolic process;catabolic process;cell chemotaxis;cell migration;cell motility;cellular catabolic process;cellular component movement;cellular metabolic process;cellular nitrogen compound catabolic process;cellular nitrogen compound metabolic process;cellular process;cellular response to biotic stimulus;cellular response to chemical stimulus;cel…	3',5'-cyclic-AMP phosphodiesterase activity;3',5'-cyclic-nucleotide phosphodiesterase activity;binding;catalytic activity;cation binding;cyclic-nucleotide phosphodiesterase activity;hydrolase activity;hydrolase activity, acting on ester bonds;ion binding;metal ion binding;phosphoric diester hydrolase activity;phosphoric ester hydrolase activity	cell part;cell periphery;cytoplasmic part;cytosol;intracellular membrane-bounded organelle;intracellular organelle;intracellular part;membrane-bounded organelle;nucleus;organelle;perinuclear region of cytoplasm	Purine metabolism	2
19.8734	10	29.0223	24.9208	9.14891	14.9208	2.05e-177	1	0	22	5	86.135	1.4	0	27.1	8	1	-7.09814	G8JLK4;O75410;E7EVI4;E7ET87;H0YAY0;H0YBT8;B4E3H6;R4GMT7;E5RFM9;E5RJG6;E5RJU4	G8JLK4;O75410;E7EVI4;E7ET87;H0YAY0;H0YBT8;B4E3H6	Transforming acidic coiled-coil-containing protein 1	TACC1	577950000	alcohol metabolic process;amine metabolic process;amino acid activation;anatomical structure formation involved in morphogenesis;angiogenesis;apoptosis;biological adhesion;biological regulation;carbohydrate metabolic process;carboxylic acid metabolic process;cell adhesion;cell communication;cell death;cell migration;cell motility;cell-cell signaling;cellular amine metabolic process;cellular amino…	binding;cell surface binding;cytokine activity;identical protein binding;nucleic acid binding;protein binding;protein dimerization activity;protein homodimerization activity;receptor binding;RNA binding;tRNA binding	aminoacyl-tRNA synthetase multienzyme complex;cell part;cytoplasmic membrane-bounded vesicle;cytoplasmic part;cytoplasmic vesicle;cytosol;endoplasmic reticulum;extracellular region part;extracellular space;Golgi apparatus;intracellular membrane-bounded organelle;intracellular organelle;intracellular part;macromolecular complex;membrane-bounded organelle;membrane-bounded vesicle;nucleus;organelle;…		2
10	10	29.5501	24.9109	19.5501	14.9109	1.03e-204	0	0	37	7	136.06	0	0	31.6	6	1	ND	P55265;E7ENU4;H0YCK3	P55265;E7ENU4;H0YCK3	Double-stranded RNA-specific adenosine deaminase	ADAR	817610000	biological regulation;negative regulation of biological process;negative regulation of biosynthetic process;negative regulation of cell communication;negative regulation of cellular biosynthetic process;negative regulation of cellular macromolecule biosynthetic process;negative regulation of cellular metabolic process;negative regulation of cellular process;negative regulation of estrogen recepto…	binding;calmodulin binding;enzyme binding;nucleic acid binding transcription factor activity;phosphatase binding;protein binding;protein complex binding;protein phosphatase 2A binding;protein phosphatase binding;sequence-specific DNA binding transcription factor activity	cell body;cell part;cell projection;cytoplasm;cytoplasmic part;dendrite;Golgi apparatus;intracellular membrane-bounded organelle;intracellular organelle;intracellular organelle part;intracellular part;macromolecular complex;membrane;membrane-bounded organelle;neuron projection;neuronal cell body;nuclear part;nucleoplasm;nucleus;organelle;organelle part;plasma membrane;protein complex		2
18.123	10	28.503	24.8653	10.38	14.8653	2.06e-188	1	0	23	5	131.59	1.2	0	26.7	7	1	-8.56117	P35568	P35568	Insulin receptor substrate 1	IRS1	411270000	biological regulation;biosynthetic process;cellular biosynthetic process;cellular component organization;cellular component organization at cellular level;cellular component organization or biogenesis;cellular component organization or biogenesis at cellular level;cellular macromolecule biosynthetic process;cellular macromolecule metabolic process;cellular metabolic process;cellular nitrogen comp…		cell part;centromeric heterochromatin;chromatin;chromosomal part;chromosome, centromeric region;condensed chromosome, centromeric region;cytoskeletal part;euchromatin;heterochromatin;intracellular membrane-bounded organelle;intracellular non-membrane-bounded organelle;intracellular organelle;intracellular organelle part;intracellular part;membrane;membrane-bounded organelle;non-membrane-bounded o…		0
10	10	23.9261	24.8164	13.9261	14.8164	4.09e-69	0	0	3	5	70.682	0	0	6.1	9.2	1	ND	Q86VQ6;H0YBI6;H0YBQ0;L7N487;E5RJ58	Q86VQ6;H0YBI6;H0YBQ0	Thioredoxin reductase 3	TXNRD3	49796000	cellular component assembly;cellular component assembly at cellular level;cellular component organization;cellular component organization at cellular level;cellular component organization or biogenesis;cellular component organization or biogenesis at cellular level;cellular macromolecular complex assembly;cellular macromolecular complex subunit organization;cellular process;cellular protein compl…	binding;catalytic activity;GTP binding;GTPase activity;guanyl nucleotide binding;guanyl ribonucleotide binding;hydrolase activity;hydrolase activity, acting on acid anhydrides;hydrolase activity, acting on acid anhydrides, in phosphorus-containing anhydrides;nucleoside-triphosphatase activity;nucleotide binding;purine nucleotide binding;purine ribonucleoside triphosphate binding;purine ribonucleo…	cell part;cytoplasm;cytoskeletal part;cytoskeleton;intracellular non-membrane-bounded organelle;intracellular organelle;intracellular organelle part;intracellular part;macromolecular complex;membrane;microtubule;microtubule cytoskeleton;non-membrane-bounded organelle;organelle;organelle part;plasma membrane;protein complex	Gap junction;Pathogenic Escherichia coli infection;Phagosome	0
10	10	28.1762	24.8118	18.1762	14.8118	3.98e-116	0	0	20	4	149.31	0	0	19.5	4.3	1	ND	Q86YV5	Q86YV5	Tyrosine-protein kinase SgK223	SGK223	332760000	biological adhesion;cell adhesion;cellular process		cell part;intracellular membrane-bounded organelle;intracellular organelle;intracellular part;membrane-bounded organelle;nucleus;organelle		2
10	10	26.2137	24.709	16.2137	14.709	9.27e-52	0	0	9	6	63.964	0	0	22.1	15.6	1	ND	Q9BW04	Q9BW04	Specifically androgen-regulated gene protein	SARG	105250000					2
18.9241	10	21.862	24.6862	2.93791	14.6862	7.07e-09	1	0	2	2	14.259	7.3	0	13.9	13.9	1	-4.35001	Q9BYN0	Q9BYN0	Sulfiredoxin-1	SRXN1	56669000	activation of JUN kinase activity;activation of MAPK activity;activation of MAPKK activity;activation of protein kinase activity;biological regulation;cellular macromolecule metabolic process;cellular metabolic process;cellular process;cellular protein metabolic process;macromolecule metabolic process;macromolecule modification;metabolic process;phosphate-containing compound metabolic process;pho…	adenyl nucleotide binding;adenyl ribonucleotide binding;ATP binding;binding;catalytic activity;identical protein binding;kinase activity;MAP kinase kinase kinase activity;molecular transducer activity;nucleotide binding;phosphotransferase activity, alcohol group as acceptor;protein binding;protein dimerization activity;protein homodimerization activity;protein kinase activity;protein serine/threo…			0
19.4087	10	26.526	24.663	7.11729	14.663	8.53e-294	1	0	9	6	70.02	18	14.6	31.8	30.4	1	-6.18582	P54652	P54652	Heat shock-related 70 kDa protein 2	HSPA2	123890000		binding;cation binding;ion binding;metal ion binding;transition metal ion binding;zinc ion binding			1
10	10	26.1952	24.6478	16.1952	14.6478	9.88e-129	0	0	11	6	258.08	0	0	5.6	3.2	1	ND	Q5TCU6;Q9Y490;H0YMT1;Q9Y4G6	Q5TCU6;Q9Y490	Talin-1	TLN1	105370000	catabolic process;cellular catabolic process;cellular macromolecule catabolic process;cellular macromolecule metabolic process;cellular metabolic process;cellular nitrogen compound metabolic process;cellular process;exonucleolytic nuclear-transcribed mRNA catabolic process involved in deadenylation-dependent decay;gene expression;macromolecule catabolic process;macromolecule metabolic process;met…		cell part;cytoplasmic mRNA processing body;cytoplasmic part;cytosol;intracellular membrane-bounded organelle;intracellular non-membrane-bounded organelle;intracellular organelle;intracellular part;macromolecular complex;membrane-bounded organelle;non-membrane-bounded organelle;nucleus;organelle;ribonucleoprotein complex;RNA granule	RNA degradation	2
10	10	26.02	24.5384	16.02	14.5384	4.52e-15	0	0	5	2	14.716	0	0	36.3	19.3	1	ND	P09382;F8WEI7	P09382	Galectin-1	LGALS1	98934000					2
10	10	23.992	24.524	13.992	14.524	3.22e-18	0	0	5	4	10.112	0	0	48.8	40.7	1	ND	P49458;E9PE20	P49458;E9PE20	Signal recognition particle 9 kDa protein	SRP9	50725000		binding;cation binding;ion binding;metal ion binding;transition metal ion binding;zinc ion binding	cell part;intracellular		1
19.0955	10	26.6647	24.493	7.56912	14.493	1.58e-31	1	0	9	5	29.909	4.2	0	27.7	16.9	1	-6.48327	Q8WXX5	Q8WXX5	DnaJ homolog subfamily C member 9	DNAJC9	130550000	cellular macromolecule metabolic process;cellular metabolic process;cellular process;cellular protein metabolic process;macromolecule metabolic process;macromolecule modification;metabolic process;primary metabolic process;protein K48-linked ubiquitination;protein metabolic process;protein modification by small protein conjugation;protein modification by small protein conjugation or removal;prote…	acid-amino acid ligase activity;adenyl nucleotide binding;adenyl ribonucleotide binding;ATP binding;binding;catalytic activity;ligase activity;ligase activity, forming carbon-nitrogen bonds;nucleotide binding;purine nucleotide binding;purine ribonucleoside triphosphate binding;purine ribonucleotide binding;ribonucleotide binding;small conjugating protein ligase activity;ubiquitin-protein ligase a…		Ubiquitin mediated proteolysis	1
10	10	24.372	24.4636	14.372	14.4636	3.67e-159	0	0	3	4	38.58	5.5	7.7	22.7	23.6	1	ND	Q15366;H3BRU6;G3V0E8;F8VZX2;B4DXP5;B4DLC0;F8VXH9;J3QT27;E9PFP8;P57721;F8W0G4;H3BSS4;F8W1G6;F8VRH0;H3BND9	Q15366;H3BRU6;G3V0E8;F8VZX2;B4DXP5;B4DLC0;F8VXH9;J3QT27;E9PFP8;P57721	Poly(rC)-binding protein 2;Poly(rC)-binding protein 3	PCBP2;PCBP3	44848000	biological regulation;cell differentiation;cellular developmental process;cellular process;cellular response to stimulus;developmental process;intracellular signal transduction;regulation of biological process;regulation of cellular process;regulation of Ras protein signal transduction;regulation of response to stimulus;regulation of Rho protein signal transduction;regulation of signal transducti…	binding;cation binding;enzyme regulator activity;GTPase regulator activity;guanyl-nucleotide exchange factor activity;ion binding;lipid binding;metal ion binding;nucleic acid binding;nucleoside-triphosphatase regulator activity;phospholipid binding;Ras guanyl-nucleotide exchange factor activity;Rho guanyl-nucleotide exchange factor activity;RNA binding;small GTPase regulator activity	cell part;cytoplasm;cytoskeleton;intracellular non-membrane-bounded organelle;intracellular organelle;intracellular part;membrane;microtubule cytoskeleton;non-membrane-bounded organelle;organelle;plasma membrane		2
10	10	26.9432	24.4164	16.9432	14.4164	2.04e-88	0	0	9	4	75.491	0	0	16.9	7.6	1	ND	P42166;A2T926;G5E972;P42167;H0YJH7	P42166	Lamina-associated polypeptide 2, isoform alpha;Thymopoietin;Thymopentin	TMPO	151430000	biological regulation;cellular macromolecule metabolic process;cellular metabolic process;cellular process;cellular protein metabolic process;cellular response to stimulus;macromolecule metabolic process;macromolecule modification;metabolic process;phosphate-containing compound metabolic process;phosphorus metabolic process;phosphorylation;primary metabolic process;protein metabolic process;prote…	enzyme regulator activity;phosphatase regulator activity;protein phosphatase regulator activity;protein phosphatase type 4 regulator activity	cell part;intracellular part;macromolecular complex;protein complex;protein phosphatase 4 complex;protein serine/threonine phosphatase complex		1
10	10	25.4431	24.3899	15.4431	14.3899	4.72e-71	0	0	6	4	61.705	0	0	13.8	9.7	1	ND	E9PGZ1;C9J813;F5H1Z9;E7EX44;Q05682;C9JEK3;C9JE79;F8WE61	E9PGZ1;C9J813;F5H1Z9;E7EX44;Q05682	Caldesmon	CALD1	67600000	cellular macromolecule metabolic process;cellular metabolic process;cellular nitrogen compound metabolic process;cellular process;macromolecule metabolic process;macromolecule modification;metabolic process;ncRNA metabolic process;ncRNA processing;nitrogen compound metabolic process;nucleic acid metabolic process;nucleobase-containing compound metabolic process;primary metabolic process;pseudouri…	binding;catalytic activity;intramolecular transferase activity;isomerase activity;nucleic acid binding;pseudouridine synthase activity;RNA binding			2
10	10	25.6825	24.3824	15.6825	14.3824	6.92e-12	0	0	6	3	17.605	0	0	31.6	18.1	1	ND	C9J0K6;B4DKK2;P30626;B4DHQ6	C9J0K6;B4DKK2;P30626;B4DHQ6	Sorcin	SRI	77395000	cellular component assembly;cellular component assembly at cellular level;cellular component organization;cellular component organization at cellular level;cellular component organization or biogenesis;cellular component organization or biogenesis at cellular level;cellular macromolecular complex assembly;cellular macromolecular complex subunit organization;cellular macromolecule metabolic proces…		Cajal body;cell part;cytoplasmic part;cytosol;intracellular organelle part;intracellular part;macromolecular complex;nuclear body;nuclear part;nucleoplasm part;organelle part;ribonucleoprotein complex;spliceosomal complex	RNA transport	2
10	10	24.7109	24.2987	14.7109	14.2987	1.95e-38	0	0	3	3	22.254	0	0	14.4	14.4	1	ND	C9JCN8;P15408	C9JCN8;P15408	Fos-related antigen 2	FOSL2	48098000	biological regulation;catabolic process;cellular catabolic process;cellular macromolecule catabolic process;cellular macromolecule metabolic process;cellular metabolic process;cellular nitrogen compound metabolic process;cellular process;deadenylation-dependent decapping of nuclear-transcribed mRNA;exonucleolytic nuclear-transcribed mRNA catabolic process involved in deadenylation-dependent decay…	binding;catalytic activity;hydrolase activity;hydrolase activity, acting on acid anhydrides;hydrolase activity, acting on acid anhydrides, in phosphorus-containing anhydrides;m7G(5')pppN diphosphatase activity;nucleic acid binding;pyrophosphatase activity;RNA 7-methylguanosine cap binding;RNA binding;RNA cap binding	cell part;cytoplasmic part;cytosol;intracellular membrane-bounded organelle;intracellular organelle;intracellular part;membrane-bounded organelle;mitochondrion;nucleus;organelle	RNA degradation	2
10	10	24.0384	24.2766	14.0384	14.2766	2.85e-10	0	0	5	3	15.511	0	0	39.1	21.1	1	ND	Q9NUG6	Q9NUG6	p53 and DNA damage-regulated protein 1	PDRG1	39719000	adherens junction assembly;adherens junction organization;biological regulation;biosynthetic process;cell differentiation;cell junction assembly;cell junction organization;cell-cell junction organization;cellular biosynthetic process;cellular component assembly;cellular component assembly at cellular level;cellular component organization;cellular component organization at cellular level;cellular …	binding;cation binding;ion binding;metal ion binding;nucleic acid binding;transition metal ion binding;zinc ion binding	cell part;cytoplasm;intracellular membrane-bounded organelle;intracellular organelle;intracellular part;membrane-bounded organelle;nucleus;organelle		1
10	10	24.6973	24.2716	14.6973	14.2716	9.38e-14	0	0	4	2	24.178	0	0	23.2	10.9	1	ND	Q9GZP4	Q9GZP4	PITH domain-containing protein 1	PITHD1	49655000	anaphase;biological regulation;cell cycle phase;cell cycle process;cell division;cellular component organization;cellular component organization at cellular level;cellular component organization or biogenesis;cellular component organization or biogenesis at cellular level;cellular process;cellular response to stimulus;chromosome organization;chromosome segregation;cytoskeleton organization;inosit…		cell part;chromosomal part;condensed chromosome kinetochore;cytoplasm;cytoskeletal part;intracellular membrane-bounded organelle;intracellular non-membrane-bounded organelle;intracellular organelle;intracellular organelle part;intracellular part;kinetochore;macromolecular complex;membrane-bounded organelle;microtubule plus end;mitotic spindle;non-membrane-bounded organelle;nucleus;organelle;organ…		1
10	10	24.6462	24.25	14.6462	14.25	4.3e-09	0	0	4	1	11.728	0	0	37.6	10.9	1	ND	P26447	P26447	Protein S100-A4	S100A4	46550000	biosynthetic process;cell cycle phase;cell cycle process;cell division;cellular biosynthetic process;cellular component organization;cellular component organization at cellular level;cellular component organization or biogenesis;cellular component organization or biogenesis at cellular level;cellular macromolecule biosynthetic process;cellular macromolecule metabolic process;cellular metabolic pr…	binding;chromatin binding	cell part;cytoplasm;intracellular membrane-bounded organelle;intracellular organelle;intracellular part;membrane;membrane-bounded organelle;nucleus;organelle;plasma membrane		2
10	10	28.4684	24.2381	18.4684	14.2381	7.21e-164	0	0	25	4	140.02	0	0	22.3	3.7	1	ND	Q8NDI1;H7BZ98;H7C1E6;B5MC86;C9IYU2;H7C0Q4;Q8N3D4;C9J268;C9K0H9;E9PSB0;H0YDZ9;E9PIH6	Q8NDI1	EH domain-binding protein 1	EHBP1	391190000	biological regulation;biosynthetic process;catabolic process;cellular biosynthetic process;cellular catabolic process;cellular macromolecule catabolic process;cellular macromolecule metabolic process;cellular metabolic process;cellular nitrogen compound metabolic process;cellular process;establishment of localization;establishment of localization in cell;establishment of RNA localization;intracel…	binding;mRNA binding;nucleic acid binding;nucleocytoplasmic transporter activity;nucleotide binding;RNA binding;transporter activity	cell part;cytoplasmic part;cytosol;exon-exon junction complex;intracellular organelle part;intracellular part;macromolecular complex;nuclear part;nucleoplasm;organelle part;protein complex	mRNA surveillance pathway;RNA transport	0
10	10	28.8073	24.2363	18.8073	14.2363	1.06e-105	0	0	21	4	90.069	0	0	33.6	8.6	1	ND	P23921;E9PD78;E9PL69;F5H861;E9PP77;H0YCY7;E9PRY9;E9PJ62	P23921;E9PD78;E9PL69;F5H861	Ribonucleoside-diphosphate reductase large subunit;Ribonucleoside-diphosphate reductase	RRM1	489520000	biological regulation;cellular macromolecule metabolic process;cellular metabolic process;cellular process;cellular protein metabolic process;dephosphorylation;macromolecule metabolic process;macromolecule modification;metabolic process;negative regulation of biological process;negative regulation of cell cycle;negative regulation of cellular process;phosphate-containing compound metabolic proces…	binding;catalytic activity;cation binding;hydrolase activity;hydrolase activity, acting on ester bonds;ion binding;metal ion binding;phosphatase activity;phosphoprotein phosphatase activity;phosphoric ester hydrolase activity;protein serine/threonine phosphatase activity	cell part;cytoplasm;intracellular part		2
10	10	26.7657	24.1614	16.7657	14.1614	9e-37	0	0	7	4	36.346	0	0	24.5	16.8	1	ND	Q9H425;E5RFY9;E5RI90	Q9H425	Uncharacterized protein C1orf198	C1orf198	133330000	actin cytoskeleton organization;actin filament capping;actin filament-based process;actin modification;barbed-end actin filament capping;biological regulation;cellular component organization;cellular component organization at cellular level;cellular component organization or biogenesis;cellular component organization or biogenesis at cellular level;cellular macromolecule metabolic process;cellula…	actin binding;actin filament binding;binding;cytoskeletal protein binding;enzyme binding;GTPase binding;GTP-Rho binding;lipid binding;myosin binding;myosin II binding;phospholipid binding;protein binding;Ras GTPase binding;Rho GTPase binding;small GTPase binding	actin cytoskeleton;cell part;cytoplasm;cytoskeleton;intracellular membrane-bounded organelle;intracellular non-membrane-bounded organelle;intracellular organelle;intracellular part;membrane-bounded organelle;non-membrane-bounded organelle;nucleus;organelle		1
10	10	23.7925	24.1283	13.7925	14.1283	1.43e-35	0	0	2	2	26.21	0	0	11.8	11.8	1	ND	Q9HB71;B2ZWH1	Q9HB71;B2ZWH1	Calcyclin-binding protein	CACYBP	32866000			cell part;cytoplasm;intracellular membrane-bounded organelle;intracellular organelle;intracellular part;membrane-bounded organelle;nucleus;organelle		2
20.4293	10	25.6421	24.0282	5.21282	14.0282	8.13e-25	2	1	6	4	26.922	8.7	5	37.3	21.2	1	-4.40588	O00299	O00299	Chloride intracellular channel protein 1	CLIC1	74414000	anatomical structure development;apoptosis;biological regulation;cell cycle phase;cell cycle process;cell death;cell division;cellular component organization;cellular component organization at cellular level;cellular component organization or biogenesis;cellular component organization or biogenesis at cellular level;cellular macromolecule metabolic process;cellular metabolic process;cellular proc…	acid-amino acid ligase activity;catalytic activity;cysteine-type endopeptidase inhibitor activity;endopeptidase inhibitor activity;endopeptidase regulator activity;enzyme inhibitor activity;enzyme regulator activity;ligase activity;ligase activity, forming carbon-nitrogen bonds;peptidase inhibitor activity;peptidase regulator activity;small conjugating protein ligase activity;ubiquitin-protein li…	cell part;cytoplasmic part;cytoskeletal part;endosome;Golgi apparatus;Golgi apparatus part;intracellular membrane-bounded organelle;intracellular organelle;intracellular organelle part;intracellular part;membrane;membrane-bounded organelle;microtubule organizing center;midbody;organelle;organelle part;spindle pole;trans-Golgi network	Ubiquitin mediated proteolysis	2
10	10	25.446	23.97	15.446	13.97	1.35e-08	0	0	4	3	24.943	0	0	20.4	14.6	1	ND	Q7Z6K5;H0YMP5;H0YL85;H0YL03	Q7Z6K5;H0YMP5;H0YL85	UPF0552 protein C15orf38	C15orf38;C15orf38-AP3S2	62143000	biosynthetic process;cellular biosynthetic process;cellular macromolecule biosynthetic process;cellular macromolecule metabolic process;cellular metabolic process;cellular nitrogen compound metabolic process;cellular process;cellular response to stimulus;cellular response to stress;DNA metabolic process;DNA repair;DNA replication;macromolecule biosynthetic process;macromolecule metabolic process;…	binding;catalytic activity;cation binding;damaged DNA binding;DNA binding;DNA polymerase activity;DNA-directed DNA polymerase activity;ion binding;metal ion binding;nucleic acid binding;nucleotidyltransferase activity;transferase activity;transferase activity, transferring phosphorus-containing groups	cell part;intracellular membrane-bounded organelle;intracellular organelle;intracellular part;membrane-bounded organelle;nucleus;organelle		2
20.8817	10	25.1744	23.9648	4.29262	13.9648	1.13e-19	1	0	8	1	481.89	0.2	0	2	0.2	1	-3.68785	Q7Z6Z7;H0Y5W0;H0Y659;Q5H962;H0Y7U1	Q7Z6Z7;H0Y5W0;H0Y659	E3 ubiquitin-protein ligase HUWE1	HUWE1	56718000	biological regulation;cell projection assembly;cell projection organization;cellular component assembly;cellular component assembly at cellular level;cellular component organization;cellular component organization at cellular level;cellular component organization or biogenesis;cellular component organization or biogenesis at cellular level;cellular process;cellular response to stimulus;filopodium…	binding;proline-rich region binding;protein binding	cell junction;cell part;cytoplasmic part;cytoskeleton;cytosol;intracellular membrane-bounded organelle;intracellular non-membrane-bounded organelle;intracellular organelle;intracellular part;membrane;membrane-bounded organelle;non-membrane-bounded organelle;nucleus;organelle;plasma membrane		2
10	10	25.0487	23.8924	15.0487	13.8924	5.25e-08	0	0	3	2	26.697	0	0	15.4	11.7	1	ND	Q96C19;H0Y4Y4;C9JTV4;Q8WYH2;Q9BUP0	Q96C19;H0Y4Y4	EF-hand domain-containing protein D2	EFHD2	50277000	anatomical structure development;anatomical structure formation involved in morphogenesis;anatomical structure morphogenesis;angiogenesis;apoptosis;appendage morphogenesis;asymmetric cell division;biological regulation;branching morphogenesis of a tube;cardiac cell development;cardiac muscle cell development;cell death;cell development;cell differentiation;cell differentiation in spinal cord;cell…	adenyl nucleotide binding;adenyl ribonucleotide binding;ATP binding;ATPase activity;ATPase activity, coupled;ATP-dependent helicase activity;binding;catalytic activity;cation binding;double-stranded RNA binding;endonuclease activity;endonuclease activity, active with either ribo- or deoxyribonucleic acids and producing 5'-phosphomonoesters;endoribonuclease activity;endoribonuclease activity, prod…	cell part;cytoplasmic part;cytosol;intracellular part;macromolecular complex;ribonucleoprotein complex;RNAi effector complex;RNA-induced silencing complex		2
10	10	21.1828	23.8584	11.1828	13.8584	2.54e-14	0	0	2	2	23.39	0	0	12.7	12.7	1	ND	Q7Z4H3	Q7Z4H3	HD domain-containing protein 2	HDDC2	17590000	cellular component movement;cellular component organization;cellular component organization at cellular level;cellular component organization or biogenesis;cellular component organization or biogenesis at cellular level;cellular process;COPI coating of Golgi vesicle;cytoskeleton-dependent intracellular transport;establishment of Golgi localization;establishment of localization;establishment of lo…	structural molecule activity	cell part;COPI vesicle coat;cytoplasmic part;cytoplasmic vesicle part;cytosol;Golgi apparatus part;intracellular membrane-bounded organelle;intracellular organelle;intracellular organelle part;intracellular part;macromolecular complex;membrane coat;membrane part;membrane-bounded organelle;nucleus;organelle;organelle part;protein complex;vesicle coat		2
10	10	24.9686	23.8185	14.9686	13.8185	1.82e-14	0	0	4	2	32.339	0	0	14.6	7.6	1	ND	B4DUR9;O95433;H0YJG7;G3V3W9;H0YJU2;G3V438;H0YJ63	B4DUR9;O95433;H0YJG7	Activator of 90 kDa heat shock protein ATPase homolog 1	AHSA1	47627000	biological regulation;cell surface receptor linked signaling pathway;cellular component disassembly;cellular component disassembly at cellular level;cellular component disassembly involved in apoptosis;cellular component organization;cellular component organization at cellular level;cellular component organization or biogenesis;cellular component organization or biogenesis at cellular level;cellu…	acetylcholine receptor regulator activity;alpha-tubulin binding;binding;CAAX-protein geranylgeranyltransferase activity;catalytic activity;cytoskeletal protein binding;microtubule binding;prenyltransferase activity;protein binding;protein farnesyltransferase activity;protein geranylgeranyltransferase activity;protein prenyltransferase activity;Rab geranylgeranyltransferase activity;receptor regul…	cell part;cytoplasmic part;cytoskeletal part;cytosol;intracellular organelle part;intracellular part;macromolecular complex;microtubule associated complex;organelle part;protein complex		2
10	10	26.0645	23.8083	16.0645	13.8083	9.83e-20	0	0	3	3	26.446	0	0	14.2	14.2	1	ND	H3BV90;Q6FI81;H3BUG4;H3BT65;H3BQ23;H3BPG7	H3BV90;Q6FI81;H3BUG4;H3BT65	Anamorsin	CIAPIN1	84866000	biosynthetic process;carbohydrate biosynthetic process;carbohydrate metabolic process;cellular carbohydrate metabolic process;cellular lipid metabolic process;cellular macromolecule metabolic process;cellular metabolic process;cellular process;cellular protein metabolic process;dolichol-linked oligosaccharide biosynthetic process;glycosylation;lipid glycosylation;lipid metabolic process;lipid mod…	acetylglucosaminyltransferase activity;binding;carbohydrate binding;catalytic activity;N-acetylglucosaminyldiphosphodolichol N-acetylglucosaminyltransferase activity;transferase activity;transferase activity, transferring glycosyl groups;transferase activity, transferring hexosyl groups;UDP-glycosyltransferase activity	cell part;cytoplasmic part;endoplasmic reticulum membrane;endoplasmic reticulum part;intracellular organelle part;intracellular part;membrane;membrane part;organelle membrane;organelle part	N-Glycan biosynthesis;Various types of N-glycan biosynthesis	3
10	10	24.0554	23.7013	14.0554	13.7013	1.22e-21	0	0	4	3	96.337	0	0	6.2	4.1	1	ND	J3KPS2;Q6ZRV2	J3KPS2;Q6ZRV2	Protein FAM83H	FAM83H	31074000	anatomical structure development;biological regulation;cellular component organization;cellular component organization or biogenesis;cellular membrane organization;cellular process;cellular response to stimulus;central nervous system development;developmental process;endocytosis;establishment of localization;membrane invagination;membrane organization;regulation of biological process;regulation o…	binding;lipid binding	cell junction;cell part;cell projection;cytoplasm;cytoplasmic part;cytoskeletal part;early endosome membrane;endosomal part;endosome membrane;intracellular non-membrane-bounded organelle;intracellular organelle;intracellular organelle part;intracellular part;macromolecular complex;membrane;non-membrane-bounded organelle;organelle;organelle membrane;organelle part;podosome;protein complex	Endocytosis	2
10	10	27.943	23.6784	17.943	13.6784	1.66e-157	0	0	11	3	38.438	0	0	43.7	11.7	1	ND	Q9Y3F4;B4DNJ6;B0AZV0;H0YH33	Q9Y3F4;B4DNJ6;B0AZV0	Serine-threonine kinase receptor-associated protein	STRAP	271460000	actin cytoskeleton organization;actin filament organization;actin filament-based process;actin nucleation;anatomical structure morphogenesis;Arp2/3 complex-mediated actin nucleation;asymmetric cell division;biological regulation;cell cycle;cell cycle cytokinesis;cell cycle process;cell division;cell part morphogenesis;cell projection morphogenesis;cell projection organization;cellular component m…	adenyl nucleotide binding;adenyl ribonucleotide binding;ATP binding;binding;nucleotide binding;purine nucleotide binding;purine ribonucleoside triphosphate binding;purine ribonucleotide binding;ribonucleotide binding	Arp2/3 protein complex;cell junction;cell part;cell projection;cell-substrate junction;cytoplasm;cytoplasmic part;cytoskeletal part;cytosol;excitatory synapse;Golgi apparatus part;Golgi membrane;hemidesmosome;intracellular non-membrane-bounded organelle;intracellular organelle;intracellular organelle part;intracellular part;lamellipodium;macromolecular complex;membrane;non-membrane-bounded organe…		2
19.6444	10	25.9114	23.6485	6.26701	13.6485	1.37e-31	2	0	7	2	43.66	5.8	0	16.5	5.8	1	-5.13552	P31153;B4DN45	P31153;B4DN45	S-adenosylmethionine synthase isoform type-2;S-adenosylmethionine synthase	MAT2A	77082000		binding;nucleic acid binding;RNA binding;translation elongation factor activity;translation factor activity, nucleic acid binding	cell part;cytoplasmic part;cytosol;eukaryotic translation elongation factor 1 complex;intracellular part;macromolecular complex;protein complex		2
10	10	24.2938	23.6437	14.2938	13.6437	5.67e-43	0	0	6	3	24.693	0	0	35.4	10.4	1	ND	A6NG32	A6NG32		CHMP1A	33673000	anatomical structure development;anatomical structure homeostasis;anatomical structure morphogenesis;anterior/posterior pattern specification;axis specification;axonogenesis;biological adhesion;biological regulation;canonical Wnt receptor signaling pathway;cell activation;cell adhesion;cell cycle arrest;cell cycle checkpoint;cell cycle cytokinesis;cell cycle process;cell differentiation;cell junc…	binding;cytoskeletal protein binding;enzyme regulator activity;kinase regulator activity;microtubule binding;microtubule plus-end binding;protein binding;protein kinase regulator activity;tubulin binding	adherens junction;anchoring junction;axon part;axonal growth cone;beta-catenin destruction complex;cell junction;cell part;cell projection;cell projection membrane;cell projection part;cell-cell junction;centrosome;chromosomal part;cytoplasmic microtubule;cytoplasmic part;cytoskeletal part;cytosol;growth cone;intracellular membrane-bounded organelle;intracellular non-membrane-bounded organelle;in…	Basal cell carcinoma;Colorectal cancer;Endometrial cancer;Pathways in cancer;Regulation of actin cytoskeleton;Wnt signaling pathway	2
10	10	28.442	23.6144	18.442	13.6144	1.51e-202	0	0	22	3	106.16	0	0	33.2	4.4	1	ND	Q8NI08;Q5JVL2;Q5JVL1;Q5TF96;H0Y5F6;H0Y6T0;H0Y620;Q5TF97;Q5TF98	Q8NI08	Nuclear receptor coactivator 7	NCOA7	377500000	anaphase;anatomical structure development;biological regulation;catabolic process;cell cycle phase;cell cycle process;cell surface receptor linked signaling pathway;cellular catabolic process;cellular component assembly;cellular component organization;cellular component organization or biogenesis;cellular lipid metabolic process;cellular macromolecule catabolic process;cellular macromolecule meta…	binding;catalytic activity;cation binding;hydrolase activity;hydrolase activity, acting on ester bonds;ion binding;metal ion binding;phosphatase activity;phosphoprotein phosphatase activity;phosphoric ester hydrolase activity;protein serine/threonine phosphatase activity	cell part;chromosomal part;chromosome, centromeric region;cytoplasmic part;cytoskeletal part;cytoskeleton;cytosol;intracellular membrane-bounded organelle;intracellular non-membrane-bounded organelle;intracellular organelle;intracellular organelle part;intracellular part;macromolecular complex;membrane;membrane-bounded organelle;microtubule cytoskeleton;mitochondrion;non-membrane-bounded organell…	Cell cycle - yeast;Chagas disease (American trypanosomiasis);Hepatitis C;Long-term depression;Meiosis - yeast;mRNA surveillance pathway;Oocyte meiosis;TGF-beta signaling pathway;Tight junction;Wnt signaling pathway	2
19.5596	10	27.7803	23.5984	8.22077	13.5984	1.33e-98	1	0	10	3	55.52	1.4	0	25.5	8.4	1	-6.12983	P43490;Q5SYT8;F5H246	P43490;Q5SYT8	Nicotinamide phosphoribosyltransferase	NAMPT;NAMPTL	243990000	anaphase;biological regulation;catabolic process;cell cycle phase;cell cycle process;cell surface receptor linked signaling pathway;cellular catabolic process;cellular component assembly;cellular component organization;cellular component organization or biogenesis;cellular lipid metabolic process;cellular macromolecule catabolic process;cellular macromolecule metabolic process;cellular membrane o…	antigen binding;binding;catalytic activity;enzyme regulator activity;hydrolase activity;hydrolase activity, acting on ester bonds;phosphatase activity;phosphatase regulator activity;phosphoprotein phosphatase activity;phosphoric ester hydrolase activity;protein phosphatase regulator activity;protein phosphatase type 2A regulator activity;protein serine/threonine phosphatase activity	cell part;chromosomal part;chromosome, centromeric region;cytoplasmic part;cytoskeleton;cytosol;intracellular membrane-bounded organelle;intracellular non-membrane-bounded organelle;intracellular organelle;intracellular organelle part;intracellular part;macromolecular complex;membrane;membrane-bounded organelle;microtubule cytoskeleton;mitochondrion;non-membrane-bounded organelle;nucleus;organell…	Cell cycle - yeast;Chagas disease (American trypanosomiasis);Hepatitis C;Long-term depression;Meiosis - yeast;mRNA surveillance pathway;Oocyte meiosis;TGF-beta signaling pathway;Tight junction;Wnt signaling pathway	1
10	10	25.7489	23.5814	15.7489	13.5814	1.88e-278	0	0	5	4	65.534	0	0	11.1	9.8	1	ND	C9JRJ5;Q9UGP4	C9JRJ5;Q9UGP4	LIM domain-containing protein 1	LIMD1	70162000	anaphase;anaphase-promoting complex-dependent proteasomal ubiquitin-dependent protein catabolic process;antigen processing and presentation;antigen processing and presentation of exogenous antigen;antigen processing and presentation of exogenous peptide antigen;antigen processing and presentation of exogenous peptide antigen via MHC class I;antigen processing and presentation of exogenous peptide…	adenyl nucleotide binding;adenyl ribonucleotide binding;ATP binding;ATPase activity;binding;binding, bridging;catalytic activity;hydrolase activity;hydrolase activity, acting on acid anhydrides;hydrolase activity, acting on acid anhydrides, in phosphorus-containing anhydrides;nucleoside-triphosphatase activity;nucleotide binding;protein binding;protein binding, bridging;purine nucleotide binding;…	cell part;cytoplasm;cytoplasmic part;cytosol;intracellular membrane-bounded organelle;intracellular organelle;intracellular organelle part;intracellular part;macromolecular complex;membrane;membrane-bounded organelle;nuclear part;nucleoplasm;nucleus;organelle;organelle part;plasma membrane;proteasome accessory complex;protein complex	Proteasome	2
10	10	27.1988	23.5641	17.1988	13.5641	1.35e-117	0	0	13	4	56.684	0	0	34.4	8.2	1	ND	P98170;B1AKU2;B1AKU3	P98170	E3 ubiquitin-protein ligase XIAP	XIAP	166460000	anaphase;anaphase-promoting complex-dependent proteasomal ubiquitin-dependent protein catabolic process;antigen processing and presentation;antigen processing and presentation of exogenous antigen;antigen processing and presentation of exogenous peptide antigen;antigen processing and presentation of exogenous peptide antigen via MHC class I;antigen processing and presentation of exogenous peptide…	adenyl nucleotide binding;adenyl ribonucleotide binding;ATP binding;ATPase activity;binding;catalytic activity;hydrolase activity;hydrolase activity, acting on acid anhydrides;hydrolase activity, acting on acid anhydrides, in phosphorus-containing anhydrides;nucleoside-triphosphatase activity;nucleotide binding;peptidase activity;purine nucleotide binding;purine ribonucleoside triphosphate bindin…	cell part;cytoplasm;cytoplasmic part;cytosol;intracellular membrane-bounded organelle;intracellular organelle;intracellular organelle part;intracellular part;macromolecular complex;membrane-bounded organelle;nuclear part;nucleoplasm;nucleus;organelle;organelle part;proteasome accessory complex;protein complex	Proteasome	2
10	10	24.2003	23.5637	14.2003	13.5637	7.86e-21	0	0	3	2	21.51	0	0	21.2	13.5	1	ND	G5E9W8;C9JQ42;P46976	G5E9W8;C9JQ42;P46976	Glycogenin-1	GYG1	31675000	biological regulation;cellular process;cellular response to stimulus;establishment of localization;establishment of localization in cell;establishment of protein localization;interaction with host;interspecies interaction between organisms;intracellular protein transport;intracellular transport;multi-organism process;nuclear import;nuclear transport;nucleocytoplasmic transport;protein import;prot…	binding;enzyme binding;enzyme regulator activity;GTPase binding;GTPase regulator activity;nucleoside-triphosphatase regulator activity;protein binding;protein transporter activity;Ran GTPase binding;Ras GTPase binding;small GTPase binding;small GTPase regulator activity;substrate-specific transporter activity;transporter activity	cell part;cytoplasmic part;Golgi apparatus;intracellular membrane-bounded organelle;intracellular organelle;intracellular organelle part;intracellular part;macromolecular complex;membrane part;membrane-bounded organelle;nuclear part;nuclear pore;organelle;organelle part;pore complex;protein complex		2
10	10	24.6676	23.549	14.6676	13.549	7.48e-20	0	0	5	3	104.85	0	0	5.8	4.2	1	ND	O43707;K7EJH8;H7C144;F5GXS2	O43707	Alpha-actinin-4	ACTN4	38923000	actin cytoskeleton organization;actin filament bundle assembly;actin filament capping;actin filament organization;actin filament-based process;apical protein localization;asymmetric protein localization;axon guidance;biological adhesion;biological regulation;cell adhesion;cell differentiation;cell projection assembly;cell projection organization;cell-cell adhesion;cellular component assembly;cell…	actin binding;actin filament binding;binding;cytoskeletal protein binding;protein binding	actin filament;apical part of cell;apical plasma membrane;basolateral plasma membrane;cell cortex part;cell division site part;cell part;cell projection;cell projection membrane;cell projection part;cleavage furrow;cortical cytoskeleton;cytoplasm;cytoplasmic part;cytoskeletal part;cytoskeleton;cytosol;extrinsic to membrane;filopodium;intracellular non-membrane-bounded organelle;intracellular orga…	Gastric acid secretion;Leukocyte transendothelial migration;Pathogenic Escherichia coli infection;Regulation of actin cytoskeleton	2
20.3218	10	30.6495	23.5453	10.3277	13.5453	0	2	0	41	5	144.75	2	0	33	4.2	1	-6.77562	Q13045;J3QQQ2;K7EQZ7;J3QQU5;J3QLR6;J3KS39;K7EP37;K7EP27	Q13045	Protein flightless-1 homolog	FLII	1697800000	biosynthetic process;catabolic process;cellular biosynthetic process;cellular catabolic process;cellular component disassembly;cellular component disassembly at cellular level;cellular component organization;cellular component organization at cellular level;cellular component organization or biogenesis;cellular component organization or biogenesis at cellular level;cellular macromolecular complex…	binding;nucleic acid binding;RNA binding;structural constituent of ribosome;structural molecule activity	cell part;cytoplasmic part;cytosolic small ribosomal subunit;intracellular non-membrane-bounded organelle;intracellular organelle;intracellular organelle part;intracellular part;macromolecular complex;non-membrane-bounded organelle;nuclear part;nucleoplasm;organelle;organelle part;ribonucleoprotein complex;ribosome;small ribosomal subunit	Ribosome	4
10	10	24.9089	23.5026	14.9089	13.5026	7.24e-49	0	0	5	2	81.964	0	0	10.9	5.1	1	ND	Q96T17;F5GYC2	Q96T17;F5GYC2	MAP7 domain-containing protein 2	MAP7D2	43386000	actin cytoskeleton organization;actin filament bundle assembly;actin filament capping;actin filament organization;actin filament-based process;activation of signaling protein activity involved in unfolded protein response;anatomical structure homeostasis;anatomical structure morphogenesis;barbed-end actin filament capping;biological regulation;cell communication;cell differentiation;cell morphoge…	actin binding;actin filament binding;binding;cation binding;cytoskeletal protein binding;ion binding;metal ion binding;protein binding;spectrin binding;structural molecule activity	cell part;cytoplasmic part;cytoskeletal part;cytosol;F-actin capping protein complex;intracellular membrane-bounded organelle;intracellular organelle;intracellular organelle part;intracellular part;macromolecular complex;membrane;membrane-bounded organelle;nucleus;organelle;organelle part;perinuclear region of cytoplasm;plasma membrane;postsynaptic density;protein complex;synapse part		3
10	10	21.6289	23.5015	11.6289	13.5015	4.81e-06	0	0	1	2	25.962	0	0	5.8	10.4	1	ND	H0YHM6;F8VS02;P49419;F8VVF2	H0YHM6;F8VS02;P49419;F8VVF2	Alpha-aminoadipic semialdehyde dehydrogenase	ALDH7A1	15119000	biological regulation;cellular macromolecule metabolic process;cellular metabolic process;cellular nitrogen compound metabolic process;cellular process;cellular response to stimulus;cellular response to stress;DNA metabolic process;DNA recombination;DNA repair;double-strand break repair;double-strand break repair via homologous recombination;macromolecule metabolic process;metabolic process;nitro…	binding;damaged DNA binding;DNA binding;histone binding;methylated histone residue binding;nucleic acid binding;protein binding;protein binding transcription factor activity;RNA polymerase II transcription cofactor activity;RNA polymerase II transcription factor binding transcription factor activity;sequence-specific DNA binding;telomeric DNA binding;transcription cofactor activity;transcription …	cell part;chromosomal part;condensed chromosome kinetochore;cytoplasm;intracellular membrane-bounded organelle;intracellular non-membrane-bounded organelle;intracellular organelle;intracellular organelle part;intracellular part;kinetochore;macromolecular complex;membrane-bounded organelle;non-membrane-bounded organelle;nuclear part;nucleoplasm;nucleus;organelle;organelle part;protein complex;repl…		2
10	10	26.5017	23.4708	16.5017	13.4708	2.89e-199	0	0	5	1	35.54	0	0	26.7	3.4	1	ND	P55735;B4DXJ1;A8MXL6;E7ERC8	P55735;B4DXJ1	Protein SEC13 homolog	SEC13	106640000	cellular macromolecule metabolic process;cellular metabolic process;cellular process;cellular protein metabolic process;macromolecule metabolic process;macromolecule modification;metabolic process;primary metabolic process;protein metabolic process;protein modification by small protein conjugation;protein modification by small protein conjugation or removal;protein modification process;protein su…	ATP-dependent protein binding;binding;catalytic activity;enzyme activator activity;enzyme regulator activity;ligase activity;protein binding;protein C-terminus binding;protein dimerization activity;protein heterodimerization activity;small protein activating enzyme activity;ubiquitin activating enzyme activity	cell part;intracellular membrane-bounded organelle;intracellular organelle;intracellular part;membrane-bounded organelle;nucleus;organelle	Ubiquitin mediated proteolysis	3
10	10	23.1212	23.4677	13.1212	13.4677	2.11e-08	0	0	2	1	19.73	0	0	12.2	5.8	1	ND	Q9UMY4	Q9UMY4	Sorting nexin-12	SNX12	23320000	cellular component organization;cellular component organization or biogenesis;cellular macromolecule metabolic process;cellular membrane organization;cellular metabolic process;cellular process;cellular protein metabolic process;establishment of localization;establishment of protein localization;macromolecule metabolic process;membrane docking;membrane organization;metabolic process;primary metab…		cell cortex part;cell part;cell projection part;cytoplasm;cytoplasmic part;exocyst;growth cone membrane;intracellular part;macromolecular complex;membrane;membrane part;myelin sheath abaxonal region;plasma membrane;plasma membrane part;protein complex	Tight junction	3
10	10	27.8729	23.4579	17.8729	13.4579	7.36e-263	0	0	17	4	217.33	0	0	12.2	2.5	1	ND	Q5T5U3;E7ESW5;F8W9U9;H0Y5T2;H0Y468	Q5T5U3;E7ESW5;F8W9U9	Rho GTPase-activating protein 21	ARHGAP21	257320000	acylglycerol catabolic process;acylglycerol metabolic process;anaphase;biological regulation;carbohydrate metabolic process;catabolic process;cell cycle phase;cell cycle process;cell division;cell surface receptor linked signaling pathway;cellular carbohydrate metabolic process;cellular catabolic process;cellular glucan metabolic process;cellular lipid catabolic process;cellular lipid metabolic p…	binding;catalytic activity;cation binding;hydrolase activity;hydrolase activity, acting on ester bonds;ion binding;metal ion binding;myosin phosphatase activity;myosin-light-chain-phosphatase activity;phosphatase activity;phosphoprotein phosphatase activity;phosphoric ester hydrolase activity;protein serine/threonine phosphatase activity	cell division site part;cell part;chromosomal part;cleavage furrow;condensed chromosome kinetochore;cytoplasmic part;cytosol;glycogen granule;histone methyltransferase complex;intracellular membrane-bounded organelle;intracellular non-membrane-bounded organelle;intracellular organelle;intracellular organelle part;intracellular part;kinetochore;macromolecular complex;membrane;membrane-bounded orga…	Focal adhesion;Insulin signaling pathway;Long-term potentiation;Meiosis - yeast;Oocyte meiosis;Regulation of actin cytoskeleton;Vascular smooth muscle contraction	2
10	10	23.9815	23.4278	13.9815	13.4278	1.22e-05	0	0	2	2	22.705	0	0	10.1	10.1	1	ND	C9JU48;D3YTC9;Q6NXT1;H7BZV9	C9JU48;D3YTC9;Q6NXT1;H7BZV9	Ankyrin repeat domain-containing protein 54	ANKRD54	28757000	actin cytoskeleton organization;actin filament organization;actin filament-based process;activation of immune response;antigen receptor-mediated signaling pathway;axon guidance;biological regulation;cell activation;cell migration;cell motility;cell projection assembly;cell projection organization;cell surface receptor linked signaling pathway;cellular component assembly;cellular component assembl…	binding;binding, bridging;cytoskeletal adaptor activity;cytoskeletal protein binding;protein binding;protein binding, bridging;protein complex scaffold;receptor signaling complex scaffold activity;structural molecule activity	cell part;cytoplasmic part;cytosol;endoplasmic reticulum;intracellular membrane-bounded organelle;intracellular organelle;intracellular part;membrane;membrane-bounded organelle;nucleus;organelle;organelle membrane;organelle part;plasma membrane;vesicle membrane	ErbB signaling pathway;Pathogenic Escherichia coli infection;T cell receptor signaling pathway	3
10	10	24.4194	23.4183	14.4194	13.4183	1.46e-53	0	0	2	2	26.011	0	0	9.6	10.5	1	ND	H0YM70;Q9UL46;H0YKU2	H0YM70;Q9UL46	Proteasome activator complex subunit 2	PSME2	34292000	adherens junction organization;anatomical structure morphogenesis;biological adhesion;biological regulation;biosynthetic process;cell adhesion;cell differentiation;cell differentiation involved in salivary gland development;cell junction assembly;cell junction organization;cell surface receptor linked signaling pathway;cell-cell adhesion;cell-cell junction organization;cellular biosynthetic proce…		adherens junction;anchoring junction;cell junction;cell part;cell projection;cell-cell adherens junction;cell-cell junction;cytoplasmic part;cytosol;intracellular membrane-bounded organelle;intracellular organelle;intracellular part;lamellipodium;membrane;membrane-bounded organelle;midbody;nucleus;organelle;plasma membrane	Adherens junction;Leukocyte transendothelial migration	4
10	10	28.0111	23.3952	18.0111	13.3952	2.64e-126	0	0	17	5	167.78	0	0	14.9	4	1	ND	P10070;P10071;F2Z2B4;Q1PSW9;Q9BZE0;Q8NBF1;Q8NEA6	P10070	Zinc finger protein GLI2	GLI2	282140000	anaphase;anaphase-promoting complex-dependent proteasomal ubiquitin-dependent protein catabolic process;antigen processing and presentation;antigen processing and presentation of exogenous antigen;antigen processing and presentation of exogenous peptide antigen;antigen processing and presentation of exogenous peptide antigen via MHC class I;antigen processing and presentation of exogenous peptide…	enzyme regulator activity	cell part;cytoplasmic part;cytosol;intracellular organelle part;intracellular part;macromolecular complex;nuclear part;nucleoplasm;organelle part;proteasome complex;proteasome regulatory particle;protein complex	Proteasome	1
10	10	27.2396	23.3949	17.2396	13.3949	8.5e-114	0	0	12	3	52.253	0	0	32.3	9	1	ND	Q13137;D6REB0;D6RJE7;D6RF70;H0Y9G3;H0YBP4	Q13137;D6REB0	Calcium-binding and coiled-coil domain-containing protein 2	CALCOCO2	169500000	biological regulation;cellular component organization;cellular component organization or biogenesis;cellular membrane organization;cellular process;defense response;establishment of localization;establishment of localization in cell;establishment of protein localization;establishment of RNA localization;immune response;immune system process;innate immune response;intracellular protein transport;i…	adenyl nucleotide binding;adenyl ribonucleotide binding;ATP binding;binding;catalytic activity;hydrolase activity;hydrolase activity, acting on acid anhydrides;hydrolase activity, acting on acid anhydrides, in phosphorus-containing anhydrides;motor activity;nucleoside-triphosphatase activity;nucleotide binding;purine nucleotide binding;purine ribonucleoside triphosphate binding;purine ribonucleot…	basal plasma membrane;brush border;cell part;cell projection;cell projection membrane;cell projection part;cytoplasmic part;cytoskeletal part;cytosol;extracellular membrane-bounded organelle;extracellular organelle;extracellular region part;extracellular vesicular exosome;filamentous actin;intracellular membrane-bounded organelle;intracellular non-membrane-bounded organelle;intracellular organell…		2
10	10	27.2956	23.3857	17.2956	13.3857	2.99e-117	0	0	5	3	68.96	0	0	12.7	7.9	1	ND	Q9UPW0;C9JVP0;H7C1Y6;H0YJG3;S4R3U5;C9JXI1;H0YJ94;H0YJ22;H0YJ54;G3V3A7;C9JTA7;Q92949;P32314;P55316;O00409;Q96NZ1;O15353	Q9UPW0;C9JVP0	Forkhead box protein J3	FOXJ3	175700000	biological regulation;biosynthetic process;cell cycle checkpoint;cellular biosynthetic process;cellular component organization;cellular component organization at cellular level;cellular component organization or biogenesis;cellular component organization or biogenesis at cellular level;cellular macromolecule biosynthetic process;cellular macromolecule metabolic process;cellular metabolic process;…	binding;histone binding;K63-linked polyubiquitin binding;polyubiquitin binding;protein binding;small conjugating protein binding;ubiquitin binding	BRCA1-A complex;cell part;intracellular membrane-bounded organelle;intracellular organelle;intracellular organelle part;intracellular part;macromolecular complex;membrane-bounded organelle;nuclear part;nucleus;organelle;organelle part;protein complex		3
10	10	24.5122	23.2572	14.5122	13.2572	2.07e-10	0	0	2	1	61.594	0	0	4.7	2.1	1	ND	O95817;C9JFK9	O95817;C9JFK9	BAG family molecular chaperone regulator 3	BAG3	35448000	autophagic vacuole assembly;cellular component assembly;cellular component assembly at cellular level;cellular component organization;cellular component organization at cellular level;cellular component organization or biogenesis;cellular component organization or biogenesis at cellular level;cellular process;organelle assembly;organelle organization;vacuole organization	binding;enzyme regulator activity;GTPase regulator activity;lipid binding;nucleoside-triphosphatase regulator activity;phosphatidylinositol binding;phosphatidylinositol-3,5-bisphosphate binding;phosphatidylinositol-3-phosphate binding;phospholipid binding;small GTPase regulator activity	cell part;cytoplasm;intracellular part		2
10	10	25.1139	23.247	15.1139	13.247	7.14e-12	0	0	4	2	12.527	0	0	28.3	19.5	1	ND	B8ZZU8;Q15370;I3L0M9	B8ZZU8;Q15370;I3L0M9	Transcription elongation factor B polypeptide 2	TCEB2	46266000	cell communication;cellular metabolic process;cellular process;metabolic process;reactive oxygen species metabolic process;superoxide metabolic process	binding;lipid binding;phosphatidylinositol binding;phospholipid binding	cell junction;cell part;cell projection;cytoplasm;cytoskeletal part;intracellular non-membrane-bounded organelle;intracellular organelle;intracellular organelle part;intracellular part;macromolecular complex;non-membrane-bounded organelle;organelle;organelle part;podosome;protein complex		2
10	10	28.0111	23.214	18.0111	13.214	2.65e-217	0	0	26	2	142.06	0	0	24.5	1.7	1	ND	Q52LW3;F8VWZ8	Q52LW3;F8VWZ8	Rho GTPase-activating protein 29	ARHGAP29	280230000	biological regulation;cellular component organization;cellular component organization at cellular level;cellular component organization or biogenesis;cellular component organization or biogenesis at cellular level;cellular macromolecule metabolic process;cellular metabolic process;cellular process;cellular protein metabolic process;chromatin modification;chromatin organization;chromosome organiza…	binding;cation binding;DNA binding;ion binding;metal ion binding;nucleic acid binding;transition metal ion binding;zinc ion binding	cell part;cytoplasm;intracellular organelle part;intracellular part;nuclear body;nuclear part;nucleoplasm part;organelle part;PML body		3
10	10	26.6007	23.2122	16.6007	13.2122	8.05e-87	0	0	8	3	117.11	0	0	9.7	3.1	1	ND	Q5T6F2;F5H2U4;A6NCA8;E7EWG4;Q5JV03;A2A305;A2A306;H0YDN2;Q5JV08	Q5T6F2;F5H2U4;A6NCA8;E7EWG4	Ubiquitin-associated protein 2	UBAP2	111480000	biological regulation;catabolic process;cell communication;cellular catabolic process;cellular macromolecule catabolic process;cellular macromolecule metabolic process;cellular metabolic process;cellular process;cellular protein metabolic process;cellular response to external stimulus;cellular response to extracellular stimulus;cellular response to nutrient levels;cellular response to starvation;…	acid-amino acid ligase activity;catalytic activity;ligase activity;ligase activity, forming carbon-nitrogen bonds;small conjugating protein ligase activity;ubiquitin-protein ligase activity	cell part;contractile fiber part;cytoplasm;cytoplasmic part;intracellular membrane-bounded organelle;intracellular organelle;intracellular part;membrane-bounded organelle;nucleus;organelle;organelle part;Z disc		3
10	10	24.1777	23.1938	14.1777	13.1938	1.69e-05	0	0	3	2	29.751	0	0	10.4	6.3	1	ND	Q96SZ5	Q96SZ5	2-aminoethanethiol dioxygenase	ADO	28572000	catabolic process;cellular catabolic process;cellular macromolecule metabolic process;cellular metabolic process;cellular nitrogen compound catabolic process;cellular nitrogen compound metabolic process;cellular process;GTP catabolic process;GTP metabolic process;heterocycle catabolic process;heterocycle metabolic process;macromolecule metabolic process;metabolic process;mRNA metabolic process;mR…	binding;catalytic activity;GTP binding;GTPase activity;guanyl nucleotide binding;guanyl ribonucleotide binding;hydrolase activity;hydrolase activity, acting on acid anhydrides;hydrolase activity, acting on acid anhydrides, in phosphorus-containing anhydrides;nucleoside-triphosphatase activity;nucleotide binding;purine nucleotide binding;purine ribonucleoside triphosphate binding;purine ribonucleo…	Cajal body;catalytic step 2 spliceosome;cell part;cytoplasm;intracellular organelle part;intracellular part;macromolecular complex;nuclear body;nuclear part;nuclear speck;nucleoplasm part;organelle part;ribonucleoprotein complex;spliceosomal complex	Spliceosome	3
10	10	27.9636	23.1873	17.9636	13.1873	4.95e-135	0	0	20	5	109.77	0	0	23.4	5.8	1	ND	E9PCQ3;Q9Y4E8;F8W0H4;H0YI31;F8VZG8;F8VVY7;H0YI26;G5E9A6;Q13107;P51784	E9PCQ3;Q9Y4E8	Ubiquitin carboxyl-terminal hydrolase;Ubiquitin carboxyl-terminal hydrolase 15	USP15	271300000	biological regulation;biosynthetic process;cell surface receptor linked signaling pathway;cellular biosynthetic process;cellular macromolecule biosynthetic process;cellular macromolecule metabolic process;cellular metabolic process;cellular process;cellular protein metabolic process;cellular response to chemical stimulus;cellular response to endogenous stimulus;cellular response to hormone stimul…	adenyl nucleotide binding;adenyl ribonucleotide binding;ATP binding;binding;calcium ion binding;calmodulin binding;calmodulin-dependent protein kinase activity;catalytic activity;cation binding;elongation factor-2 kinase activity;ion binding;kinase activity;metal ion binding;nucleic acid binding;nucleotide binding;phosphotransferase activity, alcohol group as acceptor;protein binding;protein kina…	cell part;cytoplasmic part;cytosol;intracellular part		3
10	10	25.8458	23.1847	15.8458	13.1847	3.15e-46	0	0	4	3	26.319	0	0	23.8	15	1	ND	Q13907;C9JKM8;C9JD53;Q9BXS1	Q13907;C9JKM8	Isopentenyl-diphosphate Delta-isomerase 1	IDI1	69839000	anterior/posterior pattern specification;cellular macromolecule metabolic process;cellular metabolic process;cellular nitrogen compound metabolic process;cellular process;developmental process;macromolecule metabolic process;metabolic process;mRNA metabolic process;mRNA processing;nitrogen compound metabolic process;nuclear mRNA splicing, via spliceosome;nucleic acid metabolic process;nucleobase-…	binding;chromatin binding	catalytic step 2 spliceosome;cell part;intracellular organelle part;intracellular part;macromolecular complex;nuclear body;nuclear part;nuclear speck;nucleoplasm;nucleoplasm part;organelle part;ribonucleoprotein complex;spliceosomal complex;U12-type spliceosomal complex	Spliceosome	3
10	10	23.8765	23.1755	13.8765	13.1755	3.23e-38	0	0	2	1	82.303	0	0	4.2	1.9	1	ND	Q8TB52	Q8TB52	F-box only protein 30	FBXO30	24875000	biological regulation;cell cycle arrest;cell cycle phase;cell cycle process;cell division;cellular process;G1 phase;G1 phase of mitotic cell cycle;negative regulation of biological process;negative regulation of cell cycle;negative regulation of cellular process;positive regulation of biological process;positive regulation of cell proliferation;positive regulation of cellular process;regulation o…		cell part;cytoplasm;intracellular part		1
10	10	23.939	23.1628	13.939	13.1628	2.36e-17	0	0	5	2	15.397	5.2	5.2	41.5	19.3	1	ND	F6RFD5;P60981	F6RFD5;P60981	Destrin	DSTN	25474000	biological regulation;cellular process;cellular response to stimulus;intracellular signal transduction;regulation of biological process;regulation of cellular process;response to chemical stimulus;response to drug;response to stimulus;signal transduction;small GTPase mediated signal transduction	enzyme regulator activity;GTPase regulator activity;guanyl-nucleotide exchange factor activity;nucleoside-triphosphatase regulator activity	cell part;intracellular		1
10	10	27.371	23.1623	17.371	13.1623	4.75e-117	0	0	11	3	48.976	0	0	31.2	10	1	ND	J3QQY0;J3KSZ8;Q68DK7;J3KTC2;J3KRQ4	J3QQY0;J3KSZ8;Q68DK7	Male-specific lethal 1 homolog	MSL1	182970000	biological regulation;biosynthetic process;cellular biosynthetic process;cellular macromolecule biosynthetic process;cellular macromolecule metabolic process;cellular metabolic process;cellular nitrogen compound metabolic process;cellular process;cellular response to stimulus;establishment of localization;excretion;macromolecule biosynthetic process;macromolecule metabolic process;metabolic proce…	binding;DNA binding;nucleic acid binding;nucleic acid binding transcription factor activity;sequence-specific DNA binding transcription factor activity	cell part;intracellular membrane-bounded organelle;intracellular organelle;intracellular part;membrane-bounded organelle;nucleus;organelle	Axon guidance;B cell receptor signaling pathway;Natural killer cell mediated cytotoxicity;T cell receptor signaling pathway;VEGF signaling pathway;Wnt signaling pathway	2
19.8102	10	27.2581	23.0866	7.44785	13.0866	3e-27	2	0	7	1	44.868	6.8	0	21.4	3.3	1	-5.36208	P31689;B7Z5C0	P31689;B7Z5C0	DnaJ homolog subfamily A member 1	DNAJA1	170330000	activation of immune response;activation of innate immune response;adaptive immune response;adaptive immune response based on somatic recombination of immune receptors built from immunoglobulin superfamily domains;anatomical structure formation involved in morphogenesis;antigen receptor-mediated signaling pathway;apoptosis;B cell mediated immunity;biological regulation;cell death;cell surface rec…	binding;enzyme binding;kinase binding;NF-kappaB binding;protein binding;protein binding transcription factor activity;protein kinase binding;small conjugating protein binding;transcription coactivator activity;transcription cofactor activity;transcription factor binding;transcription factor binding transcription factor activity;ubiquitin binding	CBM complex;cell part;cytoplasmic microtubule;cytoplasmic part;cytoskeletal part;cytosol;immunological synapse;intracellular membrane-bounded organelle;intracellular organelle;intracellular organelle part;intracellular part;lysosome;lytic vacuole;macromolecular complex;membrane;membrane part;membrane raft;membrane-bounded organelle;microtubule;nucleus;organelle;organelle part;perinuclear region o…	B cell receptor signaling pathway;ko05152;T cell receptor signaling pathway	3
10	10	26.1084	23.0659	16.1084	13.0659	2.74e-10	0	0	4	2	48.227	0	0	10.4	4.1	1	ND	Q07666;Q5VWX1	Q07666	KH domain-containing, RNA-binding, signal transduction-associated protein 1	KHDRBS1	81127000	biological regulation;cation homeostasis;cation transport;cellular cation homeostasis;cellular chemical homeostasis;cellular component organization;cellular component organization or biogenesis;cellular homeostasis;cellular ion homeostasis;cellular iron ion homeostasis;cellular membrane organization;cellular metal ion homeostasis;cellular process;chemical homeostasis;establishment of localization…	binding;catalytic activity;cation binding;ferric iron binding;ferroxidase activity;ion binding;iron ion binding;metal ion binding;oxidoreductase activity;oxidoreductase activity, oxidizing metal ions;oxidoreductase activity, oxidizing metal ions, oxygen as acceptor;transition metal ion binding	cell part;cytoplasmic part;cytosol;ferritin complex;intracellular ferritin complex;intracellular membrane-bounded organelle;intracellular organelle;intracellular part;macromolecular complex;membrane-bounded organelle;mitochondrion;organelle;protein complex	Mineral absorption;Porphyrin and chlorophyll metabolism	3
10	10	25.2841	22.9768	15.2841	12.9768	1.36e-36	0	0	5	3	88.885	0	0	7.9	5	1	ND	Q15459;E9PAW1;F8WB66	Q15459;E9PAW1	Splicing factor 3A subunit 1	SF3A1	49112000	adrenal gland development;anatomical structure development;anatomical structure morphogenesis;biological regulation;biosynthetic process;C21-steroid hormone metabolic process;cellular biosynthetic process;cellular component organization;cellular component organization at cellular level;cellular component organization or biogenesis;cellular component organization or biogenesis at cellular level;ce…	binding;cation binding;DNA binding;glucocorticoid receptor activity;ion binding;ligand-dependent nuclear receptor activity;lipid binding;metal ion binding;molecular transducer activity;nucleic acid binding;nucleic acid binding transcription factor activity;receptor activity;sequence-specific DNA binding;sequence-specific DNA binding transcription factor activity;signal transducer activity;signali…	cell part;cytoplasm;cytoplasmic part;cytosol;intracellular membrane-bounded organelle;intracellular organelle;intracellular organelle lumen;intracellular organelle part;intracellular part;membrane;membrane-bounded organelle;membrane-enclosed lumen;mitochondrial matrix;mitochondrial part;nuclear part;nucleoplasm;nucleus;organelle;organelle lumen;organelle part	Neuroactive ligand-receptor interaction	2
10	10	24.2618	22.9254	14.2618	12.9254	1.04e-19	0	0	5	3	49.963	0	0	12.1	6.1	1	ND	Q93099;C9JTX9;H7C4R8;H7C5G7;H7C576	Q93099	Homogentisate 1,2-dioxygenase	HGD	28082000	anatomical structure development;anatomical structure morphogenesis;androgen receptor signaling pathway;apoptosis;attachment of spindle microtubules to chromosome;biological regulation;biosynthetic process;cell cycle arrest;cell cycle checkpoint;cell cycle phase;cell cycle process;cell death;cell differentiation;cell division;cell maturation;cell morphogenesis;cell morphogenesis involved in diffe…	androgen receptor binding;binding;core promoter binding;DNA binding;enzyme binding;hormone receptor binding;kinase binding;nuclear hormone receptor binding;nucleic acid binding;nucleic acid binding transcription factor activity;protein binding;protein binding transcription factor activity;receptor binding;regulatory region DNA binding;regulatory region nucleic acid binding;sequence-specific DNA b…	cell part;chromatin;chromatin remodeling complex;chromosomal part;cytoskeletal part;intracellular non-membrane-bounded organelle;intracellular organelle;intracellular organelle part;intracellular part;macromolecular complex;non-membrane-bounded organelle;nuclear body;nuclear part;nucleoplasm part;organelle;organelle part;PML body;protein complex;Rb-E2F complex;spindle;SWI/SNF complex;SWI/SNF-type…	Bladder cancer;Cell cycle;Chronic myeloid leukemia;Glioma;Melanoma;Non-small cell lung cancer;Pancreatic cancer;Pathways in cancer;Prostate cancer;Small cell lung cancer	3
10	10	26.4321	22.9077	16.4321	12.9077	1.5e-97	0	0	10	2	39.548	0	0	35.5	9.2	1	ND	Q6IBS0;D6RG15;H0Y858	Q6IBS0;D6RG15;H0Y858	Twinfilin-2	TWF2	98412000	anaphase;anaphase-promoting complex-dependent proteasomal ubiquitin-dependent protein catabolic process;antigen processing and presentation;antigen processing and presentation of exogenous antigen;antigen processing and presentation of exogenous peptide antigen;antigen processing and presentation of exogenous peptide antigen via MHC class I;antigen processing and presentation of exogenous peptide…	adenyl nucleotide binding;adenyl ribonucleotide binding;ATP binding;ATPase activity;binding;catalytic activity;hydrolase activity;hydrolase activity, acting on acid anhydrides;hydrolase activity, acting on acid anhydrides, in phosphorus-containing anhydrides;nucleoside-triphosphatase activity;nucleotide binding;peptidase activity;purine nucleotide binding;purine ribonucleoside triphosphate bindin…	cell part;cytoplasm;cytoplasmic mRNA processing body;cytoplasmic part;cytosol;intracellular membrane-bounded organelle;intracellular non-membrane-bounded organelle;intracellular organelle;intracellular organelle part;intracellular part;macromolecular complex;membrane-bounded organelle;mitochondrion;non-membrane-bounded organelle;nuclear part;nucleoplasm;nucleus;organelle;organelle part;proteasome…	Proteasome	2
20.7711	10	27.0987	22.9005	6.32756	12.9005	0.00065812	1	0	2	1	37.376	3.1	0	3.1	3.1	1	-4.22848	P51857	P51857	3-oxo-5-beta-steroid 4-dehydrogenase	AKR1D1	153340000	biosynthetic process;cell differentiation;cellular biosynthetic process;cellular developmental process;cellular macromolecule biosynthetic process;cellular macromolecule metabolic process;cellular metabolic process;cellular nitrogen compound metabolic process;cellular process;developmental process;macromolecule biosynthetic process;macromolecule metabolic process;metabolic process;nitrogen compou…	binding;DNA binding;nucleic acid binding;nucleic acid binding transcription factor activity;sequence-specific DNA binding;sequence-specific DNA binding transcription factor activity	cell part;intracellular membrane-bounded organelle;intracellular organelle;intracellular part;membrane-bounded organelle;nucleus;organelle	Dorso-ventral axis formation;MAPK signaling pathway - fly	3
19.1965	10	26.495	22.8466	7.2985	12.8466	1.13e-19	1	0	6	1	35.869	3	0	21.9	3.3	1	-5.47431	Q14914;Q5JVP3;F2Z3J9	Q14914;Q5JVP3;F2Z3J9	Prostaglandin reductase 1	PTGR1	103560000	anatomical structure development;biological regulation;biomineral tissue development;biosynthetic process;bone mineralization;cell communication;cell proliferation;cell surface receptor linked signaling pathway;cell-cell signaling;cellular biosynthetic process;cellular macromolecule biosynthetic process;cellular macromolecule metabolic process;cellular metabolic process;cellular nitrogen compound…	binding;cation binding;DNA binding;ion binding;metal ion binding;nucleic acid binding;nucleic acid binding transcription factor activity;sequence-specific DNA binding transcription factor activity;transition metal ion binding;zinc ion binding	cell part;intracellular membrane-bounded organelle;intracellular organelle;intracellular part;membrane-bounded organelle;nucleus;organelle		3
10	10	24.8886	22.8304	14.8886	12.8304	4.79e-37	0	0	5	1	208.73	0	0	2.9	0.7	1	ND	P51610;A6NEM2	P51610;A6NEM2	Host cell factor 1;HCF N-terminal chain 1;HCF N-terminal chain 2;HCF N-terminal chain 3;HCF N-terminal chain 4;HCF N-terminal chain 5;HCF N-terminal chain 6;HCF C-terminal chain 1;HCF C-terminal chain 2;HCF C-terminal chain 3;HCF C-terminal chain 4;HCF C-terminal chain 5;HCF C-terminal chain 6	HCFC1	38520000	biological adhesion;cell adhesion;cell-matrix adhesion;cell-substrate adhesion;cellular process	molecular transducer activity;signal transducer activity	cell part;cytoplasm;intracellular part		2
10	10	26.8727	22.8297	16.8727	12.8297	1.34e-74	0	0	10	2	84.277	0	0	15.2	2.8	1	ND	B4DKY1;P49589;A8MVQ3;E9PRS8	B4DKY1;P49589;A8MVQ3	Cysteine--tRNA ligase, cytoplasmic	CARS	130330000	anatomical structure development;anatomical structure formation involved in morphogenesis;angiogenesis;biological regulation;blood coagulation;cAMP catabolic process;cAMP metabolic process;cAMP-mediated signaling;carbohydrate homeostasis;catabolic process;cell maturation;cell surface receptor linked signaling pathway;cellular catabolic process;cellular developmental process;cellular lipid metabol…	3',5'-cyclic-AMP phosphodiesterase activity;3',5'-cyclic-nucleotide phosphodiesterase activity;adenyl nucleotide binding;adenyl ribonucleotide binding;AMP binding;binding;cAMP binding;catalytic activity;cation binding;cGMP-inhibited cyclic-nucleotide phosphodiesterase activity;cyclic nucleotide binding;cyclic-nucleotide phosphodiesterase activity;enzyme binding;hydrolase activity;hydrolase activi…	cell part;cytoplasmic part;cytosol;endoplasmic reticulum;Golgi apparatus;guanyl-nucleotide exchange factor complex;integral to membrane;intracellular membrane-bounded organelle;intracellular organelle;intracellular part;intrinsic to membrane;macromolecular complex;membrane;membrane part;membrane-bounded organelle;organelle;protein complex	Insulin signaling pathway;Progesterone-mediated oocyte maturation;Purine metabolism	3
21.6123	10	26.5537	22.7718	4.94141	12.7718	3.06e-77	2	0	5	2	40.623	7	0	20.9	7.8	1	-3.05045	O94992	O94992	Protein HEXIM1	HEXIM1	108870000		aminoacyl-tRNA ligase activity;binding;catalytic activity;ligase activity;ligase activity, forming aminoacyl-tRNA and related compounds;ligase activity, forming carbon-oxygen bonds;nucleic acid binding;phenylalanine-tRNA ligase activity;RNA binding			2
10	10	27.9747	22.7688	17.9747	12.7688	6.01e-80	0	0	12	4	94.659	0	0	19.3	4.5	1	ND	Q9Y2D5;C9JVY5	Q9Y2D5;C9JVY5	A-kinase anchor protein 2	AKAP2	270910000	biological regulation;biosynthetic process;cellular biosynthetic process;cellular component assembly;cellular component assembly at cellular level;cellular component organization;cellular component organization at cellular level;cellular component organization or biogenesis;cellular component organization or biogenesis at cellular level;cellular macromolecular complex assembly;cellular macromolec…	adenyl nucleotide binding;adenyl ribonucleotide binding;ATP binding;ATPase activity;ATPase activity, coupled;ATP-dependent helicase activity;binding;catalytic activity;chromatin binding;DNA binding;DNA/RNA helicase activity;double-stranded RNA binding;exonuclease activity;helicase activity;hydrolase activity;hydrolase activity, acting on acid anhydrides;hydrolase activity, acting on acid anhydrid…	cell part;cleavage body;cytoplasmic part;intracellular non-membrane-bounded organelle;intracellular organelle;intracellular organelle part;intracellular part;macromolecular complex;non-membrane-bounded organelle;nuclear body;nuclear part;nucleoplasm part;organelle;organelle part;protein complex;ribonucleoprotein complex;RNA granule;stress granule;tRNA-splicing ligase complex		3
10	10	22.6925	22.7551	12.6925	12.7551	1.73e-25	0	0	3	1	50.227	0	0	10.5	3.5	1	ND	Q9Y265;J3QLR1;H7C4G5;E7ETR0;H7C4I3	Q9Y265;J3QLR1;H7C4G5;E7ETR0	RuvB-like 1	RUVBL1	13857000	acylglycerol biosynthetic process;acylglycerol metabolic process;alcohol metabolic process;amine biosynthetic process;amine metabolic process;biological regulation;biosynthetic process;carboxylic acid metabolic process;cellular amine metabolic process;cellular biogenic amine biosynthetic process;cellular biogenic amine metabolic process;cellular biosynthetic process;cellular ketone metabolic proc…	catalytic activity;hydrolase activity;hydrolase activity, acting on ester bonds;phosphatase activity;phosphatidate phosphatase activity;phosphoric ester hydrolase activity;protein binding transcription factor activity;transcription coactivator activity;transcription cofactor activity;transcription factor binding transcription factor activity	cell part;cytoplasmic part;cytosol;endoplasmic reticulum membrane;endoplasmic reticulum part;intracellular membrane-bounded organelle;intracellular organelle;intracellular organelle part;intracellular part;membrane;membrane part;membrane-bounded organelle;nucleus;organelle;organelle membrane;organelle part		3
10	10	24.9576	22.7532	14.9576	12.7532	1.28e-10	0	0	3	2	38.808	0	0	9.5	4.9	1	ND	Q9NXR1;I3L2T8;I3L533;I3L2R9;I3L522;I3L2R3;J3QL85;A6NIZ0;Q9GZM8	Q9NXR1;I3L2T8;I3L533;I3L2R9;I3L522	Nuclear distribution protein nudE homolog 1	NDE1	43194000					4
10	10	25.0749	22.745	15.0749	12.745	2.33e-08	0	0	4	2	56.593	0	0	7	3.8	1	ND	Q15742;C9JFF6;C9J3V0;C9JL92;C9JID4;F8W8J7;B8ZZS2;Q13506	Q15742	NGFI-A-binding protein 2	NAB2	42373000	biological regulation;cellular macromolecule metabolic process;cellular metabolic process;cellular process;cellular protein metabolic process;macromolecule metabolic process;macromolecule modification;metabolic process;negative regulation of biological process;negative regulation of biosynthetic process;negative regulation of carbohydrate metabolic process;negative regulation of cellular biosynth…	adenyl nucleotide binding;adenyl ribonucleotide binding;ATP binding;binding;catalytic activity;kinase activity;lipid binding;molecular transducer activity;nucleotide binding;phosphatidylinositol binding;phospholipid binding;phosphotransferase activity, alcohol group as acceptor;protein kinase activity;protein serine/threonine kinase activity;purine nucleotide binding;purine ribonucleoside triphos…	cell part;cytoplasmic part;Golgi apparatus;intracellular membrane-bounded organelle;intracellular organelle;intracellular part;membrane-bounded organelle;nucleus;organelle		3
10	10	27.3926	22.622	17.3926	12.622	1.42e-32	0	0	8	1	33.711	0	0	31.7	4.1	1	ND	C9J050;P49585;C9JEJ2;H7C1T3;H7BZN1;C9J2E1;C9JPY0;C9JVS0;F8WAZ5;Q9Y5K3;F8WBU2	C9J050;P49585;C9JEJ2;H7C1T3;H7BZN1;C9J2E1	Choline-phosphate cytidylyltransferase A	PCYT1A	182660000	biological regulation;biosynthetic process;canonical Wnt receptor signaling pathway;catabolic process;cell surface receptor linked signaling pathway;cellular biosynthetic process;cellular catabolic process;cellular component organization;cellular component organization at cellular level;cellular component organization or biogenesis;cellular component organization or biogenesis at cellular level;c…	binding;DNA binding;histone binding;nucleic acid binding;protein binding;protein binding transcription factor activity;regulatory region DNA binding;regulatory region nucleic acid binding;transcription cofactor activity;transcription corepressor activity;transcription factor binding transcription factor activity;transcription regulatory region DNA binding	cell part;cytoskeletal part;intracellular membrane-bounded organelle;intracellular organelle;intracellular organelle part;intracellular part;macromolecular complex;membrane-bounded organelle;microtubule;nuclear part;nucleoplasm part;nucleus;organelle;organelle part;protein complex;spindle microtubule;transcriptional repressor complex	Wnt signaling pathway	3
10	10	24.9024	22.5824	14.9024	12.5824	6.77e-66	0	0	4	2	33.12	0	0	20.4	10.4	1	ND	B4DYB4;Q8NFH5;C9IYQ7;F8WCF5;F8WEL4;C9JIY9;C9JWU7;B4DP57	B4DYB4;Q8NFH5;C9IYQ7;F8WCF5;F8WEL4;C9JIY9	Nucleoporin NUP53	NUP35	37640000	apoptosis;cell death;cellular process;death;programmed cell death	acid-amino acid ligase activity;adenyl nucleotide binding;adenyl ribonucleotide binding;ATP binding;binding;catalytic activity;ligase activity;ligase activity, forming carbon-nitrogen bonds;nucleotide binding;purine nucleotide binding;purine ribonucleoside triphosphate binding;purine ribonucleotide binding;ribonucleotide binding;small conjugating protein ligase activity;ubiquitin-protein ligase a…	cell part;cytoplasm;intracellular membrane-bounded organelle;intracellular organelle;intracellular part;membrane-bounded organelle;nucleus;organelle	Ubiquitin mediated proteolysis	2
10	10	26.5385	22.5731	16.5385	12.5731	8.33e-61	0	0	8	1	53.946	0	0	22.9	2.9	1	ND	Q9UMX1	Q9UMX1	Suppressor of fused homolog	SUFU	103710000			cell part;cytoplasm;intracellular membrane-bounded organelle;intracellular organelle;intracellular part;membrane-bounded organelle;nucleus;organelle		2
10	10	26.6193	22.5605	16.6193	12.5605	1.25e-40	0	0	9	2	58.47	0	0	21.4	5.8	1	ND	O60749;B4DEK4;D6RC15;H0YK42;A6NKH4;Q13596	O60749;B4DEK4;D6RC15	Sorting nexin-2	SNX2	109280000			cell part;cytoplasm;intracellular part		1
10	10	24.705	22.4925	14.705	12.4925	3.62e-32	0	0	3	1	70.803	0	0	5.5	2.3	1	ND	P49757;B1P2N8;B1P2N7;G3V3Z8;G3V4S6;G3V433;G3V3R1	P49757;B1P2N8;B1P2N7;G3V3Z8	Protein numb homolog	NUMB	33251000	anatomical structure formation involved in morphogenesis;cellular macromolecule metabolic process;cellular metabolic process;cellular process;cellular protein metabolic process;developmental process;macromolecule metabolic process;macromolecule modification;metabolic process;neural tube closure;primary metabolic process;protein metabolic process;protein modification by small protein conjugation;p…	acid-amino acid ligase activity;binding;catalytic activity;cation binding;ion binding;ligase activity;ligase activity, forming carbon-nitrogen bonds;metal ion binding;small conjugating protein ligase activity;ubiquitin-protein ligase activity	cell part;cytoplasm;intracellular;intracellular membrane-bounded organelle;intracellular organelle;intracellular part;membrane-bounded organelle;nucleus;organelle		3
10	10	24.6422	22.4884	14.6422	12.4884	1.2e-49	0	0	2	1	67.559	0	0	11.3	3	1	ND	B1AN89	B1AN89		EIF4G3	32069000		binding;cation binding;DEAD/H-box RNA helicase binding;DNA binding;enzyme binding;ion binding;metal ion binding;nucleic acid binding;protein binding	cell part;cytoplasm;intracellular membrane-bounded organelle;intracellular organelle;intracellular organelle part;intracellular part;membrane-bounded organelle;nuclear matrix;nuclear part;nucleus;organelle;organelle part		2
10	10	25.5375	22.4846	15.5375	12.4846	0.00066099	0	0	2	2	26.788	0	0	7.9	7.9	1	ND	P51858;A8K8G0	P51858;A8K8G0	Hepatoma-derived growth factor	HDGF	55171000	biological regulation;blood coagulation;cellular component organization;cellular component organization at cellular level;cellular component organization or biogenesis;cellular component organization or biogenesis at cellular level;cellular process;coagulation;hemostasis;multicellular organismal process;organelle organization;pigmentation;regulation of biological quality;regulation of body fluid …		cell part;cytoplasmic part;cytosol;intracellular part		3
10	10	25.0756	22.4541	15.0756	12.4541	7.19e-45	0	0	3	3	41.738	0	0	10.2	9.1	1	ND	P53367;B4DS69	P53367;B4DS69	Arfaptin-1	ARFIP1	41105000	amine metabolic process;biosynthetic process;carboxylic acid metabolic process;cellular amine metabolic process;cellular amino acid metabolic process;cellular biosynthetic process;cellular ketone metabolic process;cellular metabolic process;cellular nitrogen compound biosynthetic process;cellular nitrogen compound metabolic process;cellular process;CTP biosynthetic process;CTP metabolic process;'…	adenyl nucleotide binding;adenyl ribonucleotide binding;ATP binding;binding;catalytic activity;CTP synthase activity;ligase activity;ligase activity, forming carbon-nitrogen bonds;nucleotide binding;purine nucleotide binding;purine ribonucleoside triphosphate binding;purine ribonucleotide binding;ribonucleotide binding	cell part;cytoplasmic part;cytosol;intracellular membrane-bounded organelle;intracellular organelle;intracellular part;membrane-bounded organelle;mitochondrion;organelle	Pyrimidine metabolism	3
10	10	23.4157	22.4404	13.4157	12.4404	2.13e-05	0	0	2	2	17.803	0	0	11.4	11.4	1	ND	H3BUQ9;H3BN50;H3BQS0;Q15599	H3BUQ9;H3BN50;H3BQS0;Q15599	Na(+)/H(+) exchange regulatory cofactor NHE-RF2	SLC9A3R2	16882000	cell migration;cell motility;cellular component assembly;cellular component assembly at cellular level;cellular component movement;cellular component organization;cellular component organization at cellular level;cellular component organization or biogenesis;cellular component organization or biogenesis at cellular level;cellular macromolecular complex assembly;cellular macromolecular complex sub…	binding;catalytic activity;GTP binding;GTPase activity;guanyl nucleotide binding;guanyl ribonucleotide binding;hydrolase activity;hydrolase activity, acting on acid anhydrides;hydrolase activity, acting on acid anhydrides, in phosphorus-containing anhydrides;nucleoside-triphosphatase activity;nucleotide binding;purine nucleotide binding;purine ribonucleoside triphosphate binding;purine ribonucleo…	cell part;cytoplasm;cytoskeletal part;intracellular organelle part;intracellular part;macromolecular complex;membrane;microtubule;organelle part;plasma membrane;protein complex	Gap junction;Pathogenic Escherichia coli infection;Phagosome	6
10	10	27.1571	22.4145	17.1571	12.4145	2.43e-129	0	0	17	1	135.62	0	0	17.9	1.1	1	ND	Q27J81	Q27J81	Inverted formin-2	INF2	155250000	biological regulation;cellular macromolecule metabolic process;cellular metabolic process;cellular nitrogen compound metabolic process;cellular process;cellular protein metabolic process;cellular response to stimulus;cellular response to stress;DNA metabolic process;DNA repair;macromolecule metabolic process;macromolecule modification;metabolic process;negative regulation of biological process;ne…	binding;catalytic activity;cysteine-type peptidase activity;exopeptidase activity;hydrolase activity;NEDD8-specific protease activity;omega peptidase activity;peptidase activity;peptidase activity, acting on L-amino acid peptides;protein binding;small conjugating protein binding;small conjugating protein-specific protease activity;ubiquitin binding;ubiquitin-specific protease activity	cell part;cytoplasm;intracellular part		3
10	10	26.2121	22.4117	16.2121	12.4117	1.69e-19	0	0	7	2	60.585	0	0	15	5.3	1	ND	Q9NUQ3	Q9NUQ3	Gamma-taxilin	TXLNG	83318000	cell projection organization;cellular component organization;cellular component organization at cellular level;cellular component organization or biogenesis;cellular component organization or biogenesis at cellular level;cellular process;neuron projection development		cell part;cell projection part;growth cone;membrane;plasma membrane;site of polarized growth		2
10	10	20.7948	22.4098	10.7948	12.4098	1.47e-06	0	0	1	2	32.118	0	0	3.5	9.7	1	ND	P00491	P00491	Purine nucleoside phosphorylase	PNP	7391300	anatomical structure morphogenesis;biological regulation;biosynthetic process;cellular biosynthetic process;cellular macromolecule biosynthetic process;cellular macromolecule metabolic process;cellular metabolic process;cellular nitrogen compound metabolic process;cellular process;cellular protein metabolic process;CRD-mediated mRNA stabilization;developmental process;gene expression;localization…	binding;mRNA 3'-UTR binding;mRNA 5'-UTR binding;mRNA binding;nucleic acid binding;nucleotide binding;RNA binding;translation regulator activity	cell part;cell projection;cell projection part;CRD-mediated mRNA stability complex;cytoplasmic part;cytosol;dendritic spine;intracellular membrane-bounded organelle;intracellular non-membrane-bounded organelle;intracellular organelle;intracellular part;lamellipodium;macromolecular complex;membrane;membrane-bounded organelle;neuron projection;neuron spine;non-membrane-bounded organelle;nucleus;org…		3
10	10	25.399	22.4021	15.399	12.4021	5.54e-12	0	0	5	2	65.928	0	0	8.6	4	1	ND	F8W720;P49915	F8W720;P49915	GMP synthase [glutamine-hydrolyzing]	GMPS	49788000	activation of immune response;activation of innate immune response;anatomical structure development;anatomical structure morphogenesis;antigen receptor-mediated signaling pathway;biological regulation;body fluid secretion;cell differentiation;cell proliferation;cell surface receptor linked signaling pathway;cellular developmental process;cellular process;cellular response to chemical stimulus;cel…	adenyl nucleotide binding;adenyl ribonucleotide binding;ATP binding;binding;catalytic activity;cation binding;cyclin-dependent protein kinase activity;IkappaB kinase activity;ion binding;kinase activity;magnesium ion binding;metal ion binding;nucleotide binding;phosphotransferase activity, alcohol group as acceptor;protein kinase activity;protein serine/threonine kinase activity;purine nucleotide…	CD40 receptor complex;cell part;cytoplasmic part;cytosol;cytosolic part;IkappaB kinase complex;internal side of plasma membrane;intracellular membrane-bounded organelle;intracellular organelle;intracellular part;macromolecular complex;membrane part;membrane-bounded organelle;nucleus;organelle;plasma membrane part;protein complex;receptor complex	Acute myeloid leukemia;Adipocytokine signaling pathway;Apoptosis;B cell receptor signaling pathway;Chagas disease (American trypanosomiasis);Chemokine signaling pathway;Chronic myeloid leukemia;Cytosolic DNA-sensing pathway;Epithelial cell signaling in Helicobacter pylori infection;Hepatitis C;MAPK signaling pathway;Measles;NOD-like receptor signaling pathway;Osteoclast differentiation;Pancreatic…	3
10	10	25.3804	22.3888	15.3804	12.3888	4.27e-18	0	0	4	1	49.964	0	0	13.1	2.7	1	ND	B7Z4R0;P50548	B7Z4R0;P50548	ETS domain-containing transcription factor ERF	ERF	49985000	cell communication;cell-cell signaling;cellular macromolecule metabolic process;cellular metabolic process;cellular process;cellular protein metabolic process;dephosphorylation;macromolecule metabolic process;macromolecule modification;metabolic process;peptidyl-tyrosine dephosphorylation;phosphate-containing compound metabolic process;phosphorus metabolic process;primary metabolic process;protei…	acid phosphatase activity;catalytic activity;hydrolase activity;hydrolase activity, acting on ester bonds;non-membrane spanning protein tyrosine phosphatase activity;phosphatase activity;phosphoprotein phosphatase activity;phosphoric ester hydrolase activity;protein tyrosine phosphatase activity	cell part;cell projection;cytoplasm;internal side of plasma membrane;intracellular membrane-bounded organelle;intracellular organelle;intracellular part;membrane part;membrane-bounded organelle;neuron projection;nucleus;organelle;plasma membrane part	Riboflavin metabolism	3
10	10	22.635	22.3862	12.635	12.3862	5.61e-05	0	0	2	1	20.189	0	0	10.1	5.1	1	ND	B4DXE2;O95816;A2A296	B4DXE2;O95816;A2A296	BAG family molecular chaperone regulator 2	BAG2	11995000	cell cycle phase;cell cycle process;cell division;cellular component organization;cellular component organization at cellular level;cellular component organization or biogenesis;cellular component organization or biogenesis at cellular level;cellular process;mitosis;nuclear division;organelle fission;organelle organization	binding;catalytic activity;methyltransferase activity;nucleic acid binding;RNA binding;RNA methyltransferase activity;S-adenosylmethionine-dependent methyltransferase activity;transferase activity;transferase activity, transferring one-carbon groups;tRNA (cytosine) methyltransferase activity;tRNA (cytosine-5-)-methyltransferase activity;tRNA binding;tRNA methyltransferase activity	cell part;cytoplasm;cytoskeletal part;intracellular non-membrane-bounded organelle;intracellular organelle;intracellular organelle part;intracellular part;non-membrane-bounded organelle;nuclear part;nucleolus;organelle;organelle part;spindle		4
10	10	24.8521	22.3838	14.8521	12.3838	4.15e-10	0	0	4	2	117.97	0	0	4.2	2	1	ND	P14735;Q5T5N3	P14735	Insulin-degrading enzyme	IDE	35758000	3'-UTR-mediated mRNA stabilization;anatomical structure development;biological regulation;biosynthetic process;cell development;cellular biosynthetic process;cellular developmental process;cellular hyperosmotic response;cellular macromolecule biosynthetic process;cellular macromolecule metabolic process;cellular metabolic process;cellular nitrogen compound metabolic process;cellular process;cellu…	binding;chromatin binding;DNA binding;double-stranded DNA binding;enzyme binding;GTPase binding;lipid binding;mRNA 3'-UTR binding;mRNA binding;nucleic acid binding;nucleic acid binding transcription factor activity;protein binding;protein binding transcription factor activity;Ras GTPase binding;Rho GTPase binding;ribonucleoprotein binding;RNA binding;sequence-specific DNA binding transcription fa…	cell junction;cell part;cell-cell junction;CRD-mediated mRNA stability complex;cytoplasm;cytoplasmic part;extracellular region;histone pre-mRNA 3'end processing complex;intracellular membrane-bounded organelle;intracellular non-membrane-bounded organelle;intracellular organelle;intracellular organelle part;intracellular part;macromolecular complex;membrane-bounded organelle;non-membrane-bounded o…	Tight junction	5
10	10	28.5499	22.3595	18.5499	12.3595	8.86e-285	0	0	20	1	86.131	0	0	35.5	1.3	1	ND	O43815;G3V340;G3V3G7	O43815	Striatin	STRN	398380000	biosynthetic process;catabolic process;cellular biosynthetic process;cellular catabolic process;cellular component disassembly;cellular component disassembly at cellular level;cellular component organization;cellular component organization at cellular level;cellular component organization or biogenesis;cellular component organization or biogenesis at cellular level;cellular macromolecular complex…	binding;nucleic acid binding;RNA binding;structural constituent of ribosome;structural molecule activity	cell part;cytoplasmic part;cytosolic large ribosomal subunit;intracellular non-membrane-bounded organelle;intracellular organelle;intracellular organelle part;intracellular part;large ribosomal subunit;macromolecular complex;non-membrane-bounded organelle;organelle;organelle part;ribonucleoprotein complex;ribosome	Ribosome	4
10	10	29.3341	22.3421	19.3341	12.3421	1.71e-248	0	0	23	2	78.806	0	0	40.8	3.1	1	ND	Q06210	Q06210	Glutamine--fructose-6-phosphate aminotransferase [isomerizing] 1	GFPT1	682070000	alternative nuclear mRNA splicing, via spliceosome;cellular macromolecule metabolic process;cellular metabolic process;cellular nitrogen compound metabolic process;cellular process;establishment of localization;establishment of localization in cell;establishment of RNA localization;interaction with host;interspecies interaction between organisms;intracellular transport;macromolecule metabolic pro…	binding;DNA binding;nucleic acid binding;nucleotide binding;RNA binding;single-stranded DNA binding;single-stranded RNA binding;structure-specific DNA binding	catalytic step 2 spliceosome;cell part;cytoplasm;cytoskeleton;intermediate filament cytoskeleton;intracellular non-membrane-bounded organelle;intracellular organelle;intracellular organelle part;intracellular part;macromolecular complex;non-membrane-bounded organelle;nuclear part;nucleolus;nucleoplasm;organelle;organelle part;ribonucleoprotein complex;spliceosomal complex	Spliceosome	7
19.6543	10	23.0351	22.3132	3.38081	12.3132	1.06e-18	1	0	2	1	21.679	5.3	0	12.8	5.3	1	-3.01984	H0Y400;B4DP52;O00148;Q13838;F8VQ10;Q5STU3	H0Y400;B4DP52;O00148;Q13838;F8VQ10;Q5STU3	ATP-dependent RNA helicase DDX39A;Spliceosome RNA helicase DDX39B	DDX39B;DDX39A	14632000	biosynthetic process;cellular biosynthetic process;cellular macromolecule biosynthetic process;cellular macromolecule metabolic process;cellular metabolic process;cellular nitrogen compound metabolic process;cellular process;developmental process;macromolecule biosynthetic process;macromolecule metabolic process;metabolic process;multicellular organismal development;multicellular organismal proce…	binding;cation binding;ion binding;metal ion binding;transition metal ion binding;zinc ion binding	cell part;intracellular membrane-bounded organelle;intracellular organelle;intracellular part;membrane-bounded organelle;nucleus;organelle		5
10	10	24.0438	22.3094	14.0438	12.3094	1.51e-42	0	0	3	2	30.727	0	0	16.1	10.6	1	ND	P48507	P48507	Glutamate--cysteine ligase regulatory subunit	GCLM	22492000			extracellular region		3
10	10	25.2359	22.3052	15.2359	12.3052	6.52e-75	0	0	5	1	75.456	0	0	6.7	1.2	1	ND	P85037;U3KQ26	P85037	Forkhead box protein K1	FOXK1	45470000	cellular macromolecule metabolic process;cellular metabolic process;cellular process;cellular protein metabolic process;macromolecule metabolic process;macromolecule modification;metabolic process;primary metabolic process;protein arginylation;protein metabolic process;protein modification process	arginyltransferase activity;catalytic activity;transferase activity;transferase activity, transferring acyl groups;transferase activity, transferring amino-acyl groups	cell part;cytoplasm;intracellular membrane-bounded organelle;intracellular organelle;intracellular part;membrane-bounded organelle;nucleus;organelle		4
10	10	25.0223	22.2997	15.0223	12.2997	8.02e-20	0	0	2	1	43.324	0	0	7.4	4.7	1	ND	Q96B23;K7EQH1	Q96B23;K7EQH1	Uncharacterized protein C18orf25	C18orf25	39241000	cellular component assembly;cellular component assembly at cellular level;cellular component organization;cellular component organization at cellular level;cellular component organization or biogenesis;cellular component organization or biogenesis at cellular level;cellular macromolecular complex assembly;cellular macromolecular complex subunit organization;cellular process;macromolecular complex…	binding;cation binding;ion binding;metal ion binding;nucleic acid binding;transition metal ion binding;zinc ion binding	catalytic step 2 spliceosome;cell part;intracellular membrane-bounded organelle;intracellular organelle;intracellular organelle part;intracellular part;macromolecular complex;membrane-bounded organelle;nuclear body;nuclear part;nuclear speck;nucleoplasm;nucleoplasm part;nucleus;organelle;organelle part;ribonucleoprotein complex;spliceosomal complex	Spliceosome	4
10	10	25.9938	22.2716	15.9938	12.2716	9.31e-25	0	0	7	1	38.026	0	0	23.6	3.6	1	ND	A6PVU8;Q9NNX1;F5H607	A6PVU8;Q9NNX1;F5H607	Tuftelin	TUFT1	71884000	cellular macromolecule metabolic process;cellular metabolic process;cellular nitrogen compound metabolic process;cellular process;interaction with host;interspecies interaction between organisms;macromolecule metabolic process;metabolic process;mRNA metabolic process;mRNA processing;multi-organism process;nitrogen compound metabolic process;nuclear mRNA splicing, via spliceosome;nucleic acid meta…	binding;nucleic acid binding	catalytic step 2 spliceosome;cell part;intracellular membrane-bounded organelle;intracellular organelle;intracellular organelle part;intracellular part;macromolecular complex;membrane-bounded organelle;nuclear part;nucleoplasm;nucleus;organelle;organelle part;ribonucleoprotein complex;spliceosomal complex;U12-type spliceosomal complex	Spliceosome	4
10	10	26.6046	22.2587	16.6046	12.2587	2.12e-34	0	0	9	2	44.934	0	0	23.5	4.6	1	ND	Q9H6S1;C9JVK8;C9JGA2	Q9H6S1;C9JVK8	5-azacytidine-induced protein 2	AZI2	107060000	actin cytoskeleton organization;actin filament-based process;biological regulation;cell projection assembly;cell projection organization;cellular component assembly;cellular component assembly at cellular level;cellular component organization;cellular component organization at cellular level;cellular component organization or biogenesis;cellular component organization or biogenesis at cellular le…	binding;cation binding;enzyme binding;enzyme regulator activity;GTPase binding;GTPase regulator activity;guanyl-nucleotide exchange factor activity;ion binding;lipid binding;metal ion binding;nucleoside-triphosphatase regulator activity;phospholipid binding;protein binding;Ras guanyl-nucleotide exchange factor activity;Rho guanyl-nucleotide exchange factor activity;small GTPase binding;small GTPa…	cell part;cell projection;cytoplasmic part;cytoskeleton;Golgi apparatus;intracellular;intracellular membrane-bounded organelle;intracellular non-membrane-bounded organelle;intracellular organelle;intracellular part;lamellipodium;membrane-bounded organelle;non-membrane-bounded organelle;organelle;ruffle		3
10	10	25.6297	22.2354	15.6297	12.2354	4.53e-05	0	0	2	2	33.868	0	0	7.3	7.3	1	ND	Q9UBR2	Q9UBR2	Cathepsin Z	CTSZ	56855000					4
10	10	26.0073	22.2343	16.0073	12.2343	3.81e-48	0	0	9	2	81.307	0	0	15.9	3.3	1	ND	P33993	P33993	DNA replication licensing factor MCM7	MCM7	72382000	antigen processing and presentation;antigen processing and presentation of exogenous antigen;antigen processing and presentation of exogenous peptide antigen;antigen processing and presentation of exogenous peptide antigen via MHC class II;antigen processing and presentation of peptide antigen;antigen processing and presentation of peptide antigen via MHC class I;antigen processing and presentati…	binding;cation binding;ion binding;metal ion binding;transition metal ion binding;zinc ion binding	cell part;COPII vesicle coat;cytoplasmic part;cytoplasmic vesicle part;cytosol;endoplasmic reticulum membrane;endoplasmic reticulum part;Golgi apparatus part;Golgi membrane;intracellular organelle part;intracellular part;macromolecular complex;membrane;membrane coat;membrane part;organelle membrane;organelle part;perinuclear region of cytoplasm;protein complex;vesicle coat	Protein processing in endoplasmic reticulum	4
10	10	22.3172	22.2174	12.3172	12.2174	7.73e-23	0	0	2	2	12.58	0	0	20.3	20.3	1	ND	Q13541	Q13541	Eukaryotic translation initiation factor 4E-binding protein 1	EIF4EBP1	10102000	apoptosis;biological regulation;cell death;cellular macromolecule metabolic process;cellular metabolic process;cellular nitrogen compound metabolic process;cellular process;death;macromolecule metabolic process;metabolic process;mRNA metabolic process;mRNA processing;nitrogen compound metabolic process;nucleic acid metabolic process;nucleobase-containing compound metabolic process;primary metabol…	binding;mRNA binding;nucleic acid binding;nucleotide binding;RNA binding	cell part;cytoplasm;intracellular organelle part;intracellular part;nuclear body;nuclear part;nuclear speck;nucleoplasm part;organelle part	Spliceosome	4
10	10	25.4901	22.1836	15.4901	12.1836	2.34e-18	0	0	5	1	65.746	0	0	12.7	3.6	1	ND	Q93052;C9JUT4;C9JXK9;C9JE51;C9J2R5;C9JIY7;C9JT42;C9J3U9;C9J1K7;C9J5C8;C9J4E3	Q93052;C9JUT4;C9JXK9	Lipoma-preferred partner	LPP	51893000	autophagy;biological regulation;catabolic process;cell communication;cell differentiation;cell surface receptor linked signaling pathway;cellular catabolic process;cellular component assembly;cellular component organization;cellular component organization or biogenesis;cellular developmental process;cellular macromolecule catabolic process;cellular macromolecule metabolic process;cellular metabol…	binding;catalytic activity;cation binding;enzyme binding;ion binding;kinase activity;kinase binding;metal ion binding;phosphotransferase activity, alcohol group as acceptor;protein binding;protein domain specific binding;protein kinase activity;protein kinase binding;protein serine/threonine kinase activity;receptor binding;receptor tyrosine kinase binding;SH2 domain binding;small conjugating pro…	autophagic vacuole;cell part;cytoplasmic mRNA processing body;cytoplasmic part;cytoplasmic vesicle;cytosol;endoplasmic reticulum;endosome;intracellular membrane-bounded organelle;intracellular non-membrane-bounded organelle;intracellular organelle;intracellular organelle part;intracellular part;late endosome;lysosome;lytic vacuole;macromolecular complex;membrane-bounded organelle;non-membrane-bou…	Osteoclast differentiation	3
19.751	10	27.0511	22.1817	7.30016	12.1817	3.55e-35	2	0	13	2	53.248	4.6	0	29.5	4.4	1	-4.86546	Q9ULV4;B4E3S0;H0YHL7;F8W1H8;F8VUX3;F8VSA4;F8VRE9;F8VTT6;F8VVB7;F8VV53;H3BRY3;P31146	Q9ULV4;B4E3S0	Coronin-1C;Coronin	CORO1C	144700000	cellular component assembly;cellular component organization;cellular component organization or biogenesis;cellular macromolecule metabolic process;cellular metabolic process;cellular nitrogen compound metabolic process;cellular process;macromolecular complex assembly;macromolecular complex subunit organization;macromolecule metabolic process;metabolic process;mRNA metabolic process;mRNA processin…	binding;nucleic acid binding	catalytic step 2 spliceosome;cell part;intracellular organelle part;intracellular part;macromolecular complex;nuclear part;nucleoplasm;organelle part;ribonucleoprotein complex;small nuclear ribonucleoprotein complex;spliceosomal complex;U12-type spliceosomal complex	Spliceosome	3
10	10	24.8204	22.1312	14.8204	12.1312	1.15e-39	0	0	5	1	155.29	0	0	4.3	0.9	1	ND	Q9Y6Q9;C9JCR8	Q9Y6Q9;C9JCR8	Nuclear receptor coactivator 3	NCOA3	34220000	cellular process;ER to Golgi vesicle-mediated transport;establishment of localization;establishment of localization in cell;establishment of protein localization;Golgi vesicle transport;intracellular protein transport;intracellular transport;protein transport;transport;vesicle-mediated transport	binding;cation binding;ion binding;metal ion binding;transition metal ion binding;zinc ion binding	cell part;COPII vesicle coat;cytoplasmic part;cytoplasmic vesicle part;endoplasmic reticulum membrane;endoplasmic reticulum part;endoplasmic reticulum-Golgi intermediate compartment membrane;Golgi apparatus part;Golgi membrane;intracellular membrane-bounded organelle;intracellular organelle;intracellular organelle part;intracellular part;macromolecular complex;membrane;membrane coat;membrane part…	Protein processing in endoplasmic reticulum	4
10	10	26.143	22.1255	16.143	12.1255	6.03e-47	0	0	6	1	31.38	0	0	32.5	8.8	1	ND	F8WA86;Q15417;B4DFK6;E9PDU6	F8WA86;Q15417;B4DFK6;E9PDU6	Calponin-3	CNN3	78677000	biological regulation;biosynthetic process;cellular biosynthetic process;cellular component organization;cellular component organization at cellular level;cellular component organization or biogenesis;cellular component organization or biogenesis at cellular level;cellular lipid metabolic process;cellular macromolecule biosynthetic process;cellular macromolecule metabolic process;cellular metabol…	acetyltransferase activity;binding;catalytic activity;chromatin binding;DNA binding;histone acetyltransferase activity;ligand-dependent nuclear receptor transcription coactivator activity;lysine N-acetyltransferase activity;molecular transducer activity;N-acetyltransferase activity;N-acyltransferase activity;nucleic acid binding;protein binding transcription factor activity;receptor activator act…	cell part;cytoplasm;intracellular membrane-bounded organelle;intracellular organelle;intracellular organelle part;intracellular part;membrane-bounded organelle;nuclear part;nucleoplasm;nucleus;organelle;organelle part		4
10	10	25.7718	22.1241	15.7718	12.1241	1.21e-16	0	0	5	2	38.787	0	0	15.2	5.5	1	ND	O15541	O15541	RING finger protein 113A	RNF113A	61862000	cellular macromolecule metabolic process;cellular metabolic process;cellular nitrogen compound metabolic process;cellular process;cellular response to stimulus;cellular response to stress;DNA metabolic process;DNA repair;macromolecule metabolic process;metabolic process;nitrogen compound metabolic process;nucleic acid metabolic process;nucleic acid phosphodiester bond hydrolysis;nucleobase-contai…	binding;catalytic activity;cation binding;DNA binding;endonuclease activity;hydrolase activity;hydrolase activity, acting on ester bonds;ion binding;metal ion binding;nuclease activity;nucleic acid binding	cell part;intracellular membrane-bounded organelle;intracellular organelle;intracellular part;membrane-bounded organelle;nucleus;organelle		3
10	10	23.2548	22.0617	13.2548	12.0617	6.57e-07	0	0	2	1	308.77	0	0	1.1	0.3	1	ND	E7EPN9;Q9Y520;H7C5N8	E7EPN9;Q9Y520	Protein PRRC2C	PRRC2C	14387000	biological regulation;cellular component organization;cellular component organization at cellular level;cellular component organization or biogenesis;cellular component organization or biogenesis at cellular level;cellular process;cytoskeleton organization;organelle organization;regulation of anatomical structure morphogenesis;regulation of biological process;regulation of cell morphogenesis;regu…		cell part;cytoplasm;cytoskeletal part;intracellular organelle part;intracellular part;macromolecular complex;microtubule;organelle part;protein complex		3
10	10	22.5244	22.0605	12.5244	12.0605	0.00039443	1	0	1	2	16.482	6.1	0	6.8	12.9	1	ND	G5E9U5;Q5SX90;Q5SX86;P50395;P31150;E7EU23	G5E9U5;Q5SX90;Q5SX86;P50395;P31150;E7EU23	Rab GDP dissociation inhibitor beta;Rab GDP dissociation inhibitor alpha	GDI1;GDI2	10407000	cellular component organization;cellular component organization or biogenesis;cellular localization;cellular macromolecule localization;cellular membrane organization;cellular process;cellular protein localization;cellular response to chemical stimulus;cellular response to endogenous stimulus;cellular response to hormone stimulus;cellular response to insulin stimulus;cellular response to organic …	enzyme regulator activity;GTPase regulator activity;guanyl-nucleotide exchange factor activity;nucleoside-triphosphatase regulator activity;Rab guanyl-nucleotide exchange factor activity;Ras guanyl-nucleotide exchange factor activity;small GTPase regulator activity	cell part;cytoplasmic membrane-bounded vesicle;cytoplasmic part;cytoplasmic vesicle;cytoplasmic vesicle membrane;cytoplasmic vesicle part;cytosol;insulin-responsive compartment;intracellular membrane-bounded organelle;intracellular organelle;intracellular organelle part;intracellular part;macromolecular complex;membrane;membrane part;membrane-bounded organelle;membrane-bounded vesicle;organelle;o…		3
10	10	25.1385	22.0171	15.1385	12.0171	9.57e-07	0	0	2	1	38.996	0	0	4.9	2.3	1	ND	Q6N063;F5H890	Q6N063;F5H890	2-oxoglutarate and iron-dependent oxygenase domain-containing protein 2	OGFOD2	42166000	apoptosis;axon extension;biological adhesion;biological regulation;cell adhesion;cell death;cell growth;cell projection assembly;cell projection organization;cell-cell adhesion;cellular component assembly;cellular component assembly at cellular level;cellular component organization;cellular component organization at cellular level;cellular component organization or biogenesis;cellular component o…	actin binding;actin filament binding;binding;cytoskeletal protein binding;enzyme binding;GTPase binding;protein binding;Rac GTPase binding;Ras GTPase binding;Rho GTPase binding;small GTPase binding	cell junction;cell part;cell projection;cytoplasm;cytoplasmic part;cytosol;intracellular part;lamellipodium;macromolecular complex;mRNA cap binding complex;neuron projection;perinuclear region of cytoplasm;protein complex;RNA cap binding complex;ruffle;synapse	Regulation of actin cytoskeleton	3
10	10	27.9469	22.0162	17.9469	12.0162	5.39e-184	0	0	27	1	307.55	0	0	13.8	0.4	1	ND	Q12802;H0YMW2;A8MYJ1;H0YLH1	Q12802;H0YMW2	A-kinase anchor protein 13	AKAP13	262970000					4
10	10	25.7948	22.0011	15.7948	12.0011	3.13e-08	0	0	4	1	32.611	0	0	13.1	4.1	1	ND	E9PJ81;Q04323;E9PRQ7;E9PS08	E9PJ81;Q04323;E9PRQ7	UBX domain-containing protein 1	UBXN1	64987000	anaphase;cell cycle phase;cell cycle process;cell division;cellular component organization;cellular component organization at cellular level;cellular component organization or biogenesis;cellular component organization or biogenesis at cellular level;cellular localization;cellular macromolecule localization;cellular process;cellular protein localization;cytoskeleton organization;establishment of …	binding;kinetochore binding	cell part;chromosomal part;condensed chromosome outer kinetochore;cytoplasmic part;cytoskeletal part;cytosol;intracellular membrane-bounded organelle;intracellular organelle;intracellular organelle part;intracellular part;macromolecular complex;membrane-bounded organelle;microtubule organizing center;nucleus;organelle;organelle part;protein complex;spindle pole		4
10	10	24.8788	21.9751	14.8788	11.9751	4.9e-58	0	0	6	1	76.93	0	0	14.8	1.2	1	ND	O94808;E5RJP4	O94808	Glutamine--fructose-6-phosphate aminotransferase [isomerizing] 2	GFPT2	35797000		binding;cation binding;ion binding;metal ion binding;transition metal ion binding;zinc ion binding	cell part;cytoplasm;intracellular membrane-bounded organelle;intracellular organelle;intracellular part;membrane-bounded organelle;nucleus;organelle		3
10	10	25.2693	21.9698	15.2693	11.9698	7.66e-21	0	0	2	1	40.949	0	0	8.3	3.5	1	ND	O15143	O15143	Actin-related protein 2/3 complex subunit 1B	ARPC1B	44549000	cellular macromolecule metabolic process;cellular metabolic process;cellular process;cellular protein metabolic process;chaperone cofactor-dependent protein refolding;chaperone-mediated protein folding;macromolecule metabolic process;metabolic process;primary metabolic process;protein folding;protein metabolic process;protein refolding		cell part;cytoplasm;cytoskeleton;intracellular membrane-bounded organelle;intracellular non-membrane-bounded organelle;intracellular organelle;intracellular part;membrane-bounded organelle;non-membrane-bounded organelle;nucleus;organelle		4
10	10	24.7345	21.9508	14.7345	11.9508	3.51e-14	0	0	4	2	81.169	0	0	6.4	3	1	ND	E7ETU9;O00469;B3KWS3;C9JXZ0	E7ETU9;O00469;B3KWS3	Procollagen-lysine,2-oxoglutarate 5-dioxygenase 2	PLOD2	31968000	cellular component assembly;cellular component assembly at cellular level;cellular component organization;cellular component organization at cellular level;cellular component organization or biogenesis;cellular component organization or biogenesis at cellular level;cellular macromolecular complex assembly;cellular macromolecular complex subunit organization;cellular macromolecule metabolic proces…	binding;catalytic activity;GTP binding;GTPase activity;guanyl nucleotide binding;guanyl ribonucleotide binding;hydrolase activity;hydrolase activity, acting on acid anhydrides;hydrolase activity, acting on acid anhydrides, in phosphorus-containing anhydrides;nucleoside-triphosphatase activity;nucleotide binding;purine nucleotide binding;purine ribonucleoside triphosphate binding;purine ribonucleo…	cell part;cytoplasm;cytoskeletal part;intracellular organelle part;intracellular part;macromolecular complex;membrane;microtubule;organelle part;plasma membrane;protein complex	Gap junction;Pathogenic Escherichia coli infection;Phagosome	5
10	10	26.4254	21.9451	16.4254	11.9451	5.25e-212	0	0	3	1	49.263	5.8	2.2	24.7	16.3	1	ND	P55795	P55795	Heterogeneous nuclear ribonucleoprotein H2;Heterogeneous nuclear ribonucleoprotein H2, N-terminally processed	HNRNPH2	94159000		binding;enzyme activator activity;enzyme regulator activity;GTPase activator activity;GTPase regulator activity;lipid binding;nucleoside-triphosphatase regulator activity;phospholipid binding;Rab GTPase activator activity;Ras GTPase activator activity;small GTPase regulator activity	cell junction;cell part;cytoplasmic membrane-bounded vesicle;cytoplasmic part;cytoplasmic vesicle;intracellular membrane-bounded organelle;intracellular organelle;intracellular part;membrane-bounded organelle;membrane-bounded vesicle;nucleus;organelle;vesicle		3
10	10	26.4439	21.8996	16.4439	11.8996	0	0	0	6	1	129.38	0	0	30.7	11.4	1	ND	P07996;P35442	P07996	Thrombospondin-1	THBS1	95200000	biological regulation;cellular macromolecule metabolic process;cellular metabolic process;cellular nitrogen compound metabolic process;cellular process;developmental process;establishment of localization;establishment of localization in cell;intracellular transport;macromolecule metabolic process;metabolic process;mRNA metabolic process;mRNA processing;nitrogen compound metabolic process;nuclear …	binding;mRNA binding;nucleic acid binding;RNA binding	cell part;intracellular organelle part;intracellular part;macromolecular complex;nuclear body;nuclear part;nuclear speck;nucleoplasm part;organelle part;ribonucleoprotein complex		4
20.5302	10	24.8841	21.8831	4.35391	11.8831	3.98e-27	2	0	6	2	136.37	2.2	0	6.4	2.5	1	-2.85337	Q86VP6;H0YH27	Q86VP6	Cullin-associated NEDD8-dissociated protein 1	CAND1	36733000	biosynthetic process;cellular biosynthetic process;cellular macromolecule metabolic process;cellular metabolic process;cellular nitrogen compound metabolic process;cellular process;macromolecule metabolic process;metabolic process;mRNA 3'-end processing;mRNA cleavage;mRNA metabolic process;mRNA polyadenylation;mRNA processing;nitrogen compound metabolic process;nuclear mRNA splicing, via spliceos…	binding;nucleic acid binding;nucleotide binding;RNA binding	cell part;cleavage body;intracellular;intracellular membrane-bounded organelle;intracellular organelle;intracellular organelle part;intracellular part;macromolecular complex;membrane-bounded organelle;mRNA cleavage and polyadenylation specificity factor complex;mRNA cleavage factor complex;nuclear body;nuclear part;nucleoplasm part;nucleus;organelle;organelle part;protein complex	mRNA surveillance pathway	3
10	10	27.8663	21.8817	17.8663	11.8817	2.25e-266	0	0	9	1	50.432	12.9	10.4	38.7	20	1	ND	Q13509;A8K854;G3V2A3;G3V5W4;G3V2R8;G3V3R4;G3V2N6	Q13509;A8K854	Tubulin beta-3 chain	TUBB3	248530000	cellular component assembly;cellular component organization;cellular component organization or biogenesis;interaction with host;interspecies interaction between organisms;macromolecular complex assembly;macromolecular complex subunit organization;multi-organism process;protein complex assembly;protein complex subunit organization;protein homooligomerization;protein oligomerization;reproductive pr…		cell part;cytoplasmic part;cytosol;intracellular membrane-bounded organelle;intracellular organelle;intracellular part;membrane-bounded organelle;nucleus;organelle		3
10	10	23.0091	21.8536	13.0091	11.8536	4.8e-06	0	0	2	2	19.978	0	0	14	14	1	ND	J3QRB9;J3KTN6;J3QLV8;B4DPY5;Q9Y5W9;B4DKH7	J3QRB9;J3KTN6;J3QLV8;B4DPY5;Q9Y5W9;B4DKH7	Sorting nexin-11	SNX11	12231000	actin filament capping;axon guidance;biological regulation;cellular component disassembly;cellular component disassembly at cellular level;cellular component disassembly involved in apoptosis;cellular component organization;cellular component organization at cellular level;cellular component organization or biogenesis;cellular component organization or biogenesis at cellular level;cellular proces…	actin binding;binding;calcium ion binding;cation binding;cytoskeletal protein binding;ion binding;metal ion binding;protein binding;structural constituent of cytoskeleton;structural molecule activity	adherens junction;anchoring junction;cell cortex part;cell junction;cell part;cell-cell adherens junction;cell-cell junction;contractile fiber part;cuticular plate;cytoplasmic part;cytoskeletal part;cytoskeleton;cytosol;fascia adherens;intracellular membrane-bounded organelle;intracellular non-membrane-bounded organelle;intracellular organelle;intracellular organelle part;intracellular part;later…		4
20.5404	10	23.8946	21.8535	3.3542	11.8535	2.4e-05	1	0	3	1	76.149	1.6	0	5.4	1.6	1	-2.33368	P23246	P23246	Splicing factor, proline- and glutamine-rich	SFPQ	22546000	activation of immune response;activation of innate immune response;anatomical structure development;axon guidance;biological regulation;cell communication;cell cycle;cell differentiation;cell surface receptor linked signaling pathway;cell-cell signaling;cellular component organization;cellular component organization at cellular level;cellular component organization or biogenesis;cellular componen…	adenyl nucleotide binding;adenyl ribonucleotide binding;ATP binding;binding;caspase inhibitor activity;caspase regulator activity;catalytic activity;cation binding;cysteine-type endopeptidase inhibitor activity;endopeptidase inhibitor activity;endopeptidase regulator activity;enzyme inhibitor activity;enzyme regulator activity;ion binding;kinase activity;magnesium ion binding;metal ion binding;nu…	cell part;cytoplasm;cytoplasmic part;cytoskeletal part;cytoskeleton;cytosol;intracellular membrane-bounded organelle;intracellular non-membrane-bounded organelle;intracellular organelle;intracellular organelle part;intracellular part;macromolecular complex;membrane;membrane-bounded organelle;microtubule cytoskeleton;non-membrane-bounded organelle;nuclear part;nucleoplasm;nucleus;organelle;organel…	Long-term potentiation;MAPK signaling pathway;mTOR signaling pathway;Neurotrophin signaling pathway;Oocyte meiosis;Progesterone-mediated oocyte maturation	4
10	10	26.3122	21.8196	16.3122	11.8196	2.28e-14	0	0	5	1	48.275	0	0	14.8	2.4	1	ND	P14324	P14324	Farnesyl pyrophosphate synthase	FDPS	87022000	biological regulation;biosynthetic process;BMP signaling pathway;catabolic process;cell cycle phase;cell cycle process;cell division;cell surface receptor linked signaling pathway;cellular biosynthetic process;cellular catabolic process;cellular component organization;cellular component organization at cellular level;cellular component organization or biogenesis;cellular component organization or…	binding;catalytic activity;co-SMAD binding;cysteine-type endopeptidase activity;cysteine-type peptidase activity;endopeptidase activity;hydrolase activity;hydrolase activity, acting on ester bonds;peptidase activity;peptidase activity, acting on L-amino acid peptides;protein binding;SMAD binding;small conjugating protein-specific protease activity;thiolester hydrolase activity;ubiquitin thioleste…	apical part of cell;cell part;cytoplasm;cytoplasmic part;cytosol;intracellular part		4
10	10	24.5917	21.8129	14.5917	11.8129	4.16e-18	0	0	5	1	47.583	0	0	13.9	2.2	1	ND	P20749;H7C0A2	P20749;H7C0A2	B-cell lymphoma 3 protein	BCL3	28967000	anatomical structure morphogenesis;biological regulation;cell cycle;cellular process;developmental process;embryonic morphogenesis;gastrulation;interaction with host;interspecies interaction between organisms;multi-organism process;negative regulation of biological process;negative regulation of biosynthetic process;negative regulation of cell communication;negative regulation of cell growth;nega…	apoptotic protease activator activity;binding;caspase activator activity;caspase regulator activity;channel inhibitor activity;channel regulator activity;enzyme activator activity;enzyme binding;enzyme inhibitor activity;enzyme regulator activity;ion channel inhibitor activity;kinase binding;kinase inhibitor activity;kinase regulator activity;peptidase activator activity;peptidase regulator activ…	cell body;cell part;cell projection;cytoplasmic part;cytoskeleton;dendrite;intracellular membrane-bounded organelle;intracellular non-membrane-bounded organelle;intracellular organelle;intracellular organelle part;intracellular part;macromolecular complex;membrane part;membrane-bounded organelle;midbody;neuron projection;neuronal cell body;non-membrane-bounded organelle;nucleus;organelle;organell…	Measles	6
10	10	23.7906	21.7833	13.7906	11.7833	1.51e-06	0	0	2	1	32.071	0	0	9.4	4.5	1	ND	H7BY36;C9JGE3;B0QYK0;Q01844	H7BY36;C9JGE3;B0QYK0;Q01844	RNA-binding protein EWS	EWSR1	18121000	biological regulation;posttranscriptional regulation of gene expression;regulation of biological process;regulation of biosynthetic process;regulation of cellular biosynthetic process;regulation of cellular macromolecule biosynthetic process;regulation of cellular metabolic process;regulation of cellular process;regulation of cellular protein metabolic process;regulation of gene expression;regula…	binding;nucleic acid binding;nucleotide binding;protein binding;protein complex scaffold;RNA binding;structural molecule activity;translation factor activity, nucleic acid binding;translation initiation factor activity	cell part;cytoplasmic part;cytosol;eukaryotic translation initiation factor 3 complex;intracellular part;macromolecular complex;protein complex	RNA transport	5
10	10	22.904	21.7386	12.904	11.7386	0.00048978	0	0	2	1	66.755	0	0	3.4	1.5	1	ND	Q96RS6	Q96RS6	NudC domain-containing protein 1	NUDCD1	11348000	establishment of localization;lipid transport;organic substance transport;transport	binding;lipid binding;phospholipid binding			5
10	10	25.2178	21.7331	15.2178	11.7331	1.67e-31	0	0	3	1	29.999	0	0	12.7	6	1	ND	Q15691	Q15691	Microtubule-associated protein RP/EB family member 1	MAPRE1	42507000	aerobic respiration;AMP biosynthetic process;AMP metabolic process;biosynthetic process;cellular aromatic compound metabolic process;cellular biosynthetic process;cellular component assembly;cellular component organization;cellular component organization or biogenesis;cellular metabolic process;cellular nitrogen compound biosynthetic process;cellular nitrogen compound metabolic process;cellular p…	(S)-2-(5-amino-1-(5-phospho-D-ribosyl)imidazole-4-carboxamido)succinate AMP-lyase (fumarate-forming) activity;amidine-lyase activity;carbon-nitrogen lyase activity;catalytic activity;lyase activity;N6-(1,2-dicarboxyethyl)AMP AMP-lyase (fumarate-forming) activity	cell part;cytoplasm;cytoplasmic part;cytosol;intracellular membrane-bounded organelle;intracellular organelle;intracellular part;membrane-bounded organelle;mitochondrion;organelle	Alanine, aspartate and glutamate metabolism;Purine metabolism	5
10	10	24.1836	21.7331	14.1836	11.7331	5e-16	0	0	3	1	115.28	0	0	3.8	1	1	ND	O14974;H0YHI8;H0YIS4;F8VZN8;O60237;F8W8M3	O14974;H0YHI8	Protein phosphatase 1 regulatory subunit 12A	PPP1R12A	22539000	biological adhesion;biological regulation;cell adhesion;cell migration;cell motility;cell-cell adhesion;cellular component movement;cellular process;endothelial cell-cell adhesion;epithelial cell-cell adhesion;locomotion;muscle cell migration;myoblast migration;negative regulation of angiogenesis;negative regulation of biological process;negative regulation of developmental process;positive regul…	binding;calcium ion binding;carbohydrate binding;cation binding;glycosaminoglycan binding;heparin binding;integrin binding;ion binding;metal ion binding;pattern binding;polysaccharide binding;protein binding;protein complex binding;receptor binding	basement membrane;extracellular matrix part;extracellular region;extracellular region part;extracellular space	ECM-receptor interaction;Focal adhesion;Malaria;Phagosome;TGF-beta signaling pathway	3
10	10	23.7814	21.7331	13.7814	11.7331	3.52e-07	0	0	3	1	13.466	0	0	23.9	8.5	1	ND	E5RGS4;O60925;D6RGG5	E5RGS4;O60925	Prefoldin subunit 1	PFDN1	19359000	acute inflammatory response;acute-phase response;astrocyte differentiation;behavior;biological regulation;carbohydrate homeostasis;cell differentiation;cell proliferation;cell surface receptor linked signaling pathway;cellular component movement;cellular developmental process;cellular process;cellular response to chemical stimulus;cellular response to cytokine stimulus;cellular response to interl…	binding;calcium ion binding;cation binding;DNA binding;enzyme binding;ion binding;kinase binding;ligand-dependent nuclear receptor activity;metal ion binding;molecular transducer activity;nucleic acid binding;nucleic acid binding transcription factor activity;protein binding;protein dimerization activity;protein kinase binding;receptor activity;regulatory region DNA binding;regulatory region nucl…	cell part;cytoplasm;cytoplasmic part;cytosol;intracellular membrane-bounded organelle;intracellular organelle;intracellular organelle part;intracellular part;membrane;membrane-bounded organelle;nuclear part;nucleoplasm;nucleus;organelle;organelle part;plasma membrane	Acute myeloid leukemia;Adipocytokine signaling pathway;Chemokine signaling pathway;Hepatitis C;Jak-STAT signaling pathway;ko05152;Measles;Pancreatic cancer;Pathways in cancer;Toxoplasmosis	3
10	10	24.7153	21.7078	14.7153	11.7078	6.85e-27	0	0	3	1	20.98	0	0	19.1	7.2	1	ND	H0YEI0;Q02833	H0YEI0;Q02833	Ras association domain-containing protein 7	RASSF7	30972000	adult behavior;adult locomotory behavior;adult walking behavior;amine metabolic process;anatomical structure development;anatomical structure morphogenesis;autophagy;axonogenesis;behavior;biological regulation;carboxylic acid metabolic process;cardiac cell development;cardiac muscle cell development;catabolic process;cell development;cell part morphogenesis;cell projection morphogenesis;cell proj…	APG12 activating enzyme activity;binding;catalytic activity;identical protein binding;protein binding;protein dimerization activity;protein homodimerization activity;small protein activating enzyme activity;ubiquitin activating enzyme activity	cell part;cytoplasm;intracellular part	Regulation of autophagy	5
10	10	26.0039	21.6939	16.0039	11.6939	1.55e-32	0	0	7	1	38.506	0	0	23.5	1.9	1	ND	Q9NQS1;H0YKR0	Q9NQS1	Cell death regulator Aven	AVEN	70683000	anatomical structure morphogenesis;cell cycle phase;cell cycle process;cell proliferation;cellular macromolecule metabolic process;cellular metabolic process;cellular nitrogen compound metabolic process;cellular process;cellular response to heat;cellular response to stimulus;cellular response to stress;developmental process;DNA metabolic process;macromolecule metabolic process;meiosis;metabolic p…	adenyl nucleotide binding;adenyl ribonucleotide binding;ATP binding;binding;nucleotide binding;purine nucleotide binding;purine ribonucleoside triphosphate binding;purine ribonucleotide binding;ribonucleotide binding	cell part;chromosomal part;chromosome;chromosome, centromeric region;condensed chromosome;cytoplasm;intracellular non-membrane-bounded organelle;intracellular organelle;intracellular organelle part;intracellular part;non-membrane-bounded organelle;nuclear part;nucleolus;organelle;organelle part		3
10	10	22.9058	21.6862	12.9058	11.6862	1.34e-05	0	0	2	2	24.379	0	0	11.3	11.3	1	ND	Q92623	Q92623	Tetratricopeptide repeat protein 9A	TTC9	11233000	anatomical structure formation involved in morphogenesis;angiogenesis;cell differentiation;cellular developmental process;cellular process;developmental process;establishment of localization;establishment of localization in cell;exocytosis;secretion;secretion by cell;transport;vesicle-mediated transport		cell cortex part;cell part;cytoplasmic part;exocyst;extracellular region part;extracellular space;intracellular part;macromolecular complex;protein complex		4
10	10	24.3858	21.6823	14.3858	11.6823	1.6e-06	0	0	3	1	230.53	0	0	1.4	0.5	1	ND	A7KAX9;G3V174	A7KAX9	Rho GTPase-activating protein 32	ARHGAP32	25286000	biological regulation;cellular component organization;cellular component organization or biogenesis;cellular macromolecule metabolic process;cellular membrane organization;cellular metabolic process;cellular process;cellular protein metabolic process;endocytosis;establishment of localization;macromolecule metabolic process;membrane invagination;membrane organization;metabolic process;negative reg…		actin filament;axon;cell part;cell projection;cell projection part;cytoplasmic part;cytoskeletal part;early endosome;endosome;growth cone;intracellular membrane-bounded organelle;intracellular organelle;intracellular organelle part;intracellular part;macromolecular complex;membrane-bounded organelle;neuron projection;organelle;organelle part;protein complex;site of polarized growth		5
10	10	25.7979	21.6304	15.7979	11.6304	4.76e-23	0	0	6	2	18.658	0	0	27.6	12.9	1	ND	P63208;E5RJR5;E7ERH2;F8W8N3	P63208;E5RJR5;E7ERH2;F8W8N3	S-phase kinase-associated protein 1	SKP1	62858000	anaphase;biological regulation;cell cycle phase;cell cycle process;cellular localization;cellular macromolecule localization;cellular process;cellular protein localization;cytokinesis;interaction with host;interspecies interaction between organisms;localization;M phase;M phase of mitotic cell cycle;macromolecule localization;mitotic anaphase;mitotic prometaphase;multi-organism process;negative re…		cell part;chromatin;chromosomal part;chromosome, centromeric region;cohesin complex;cytoplasmic part;cytoskeleton;cytosol;intracellular membrane-bounded organelle;intracellular non-membrane-bounded organelle;intracellular organelle;intracellular organelle part;intracellular part;macromolecular complex;membrane-bounded organelle;microtubule cytoskeleton;non-membrane-bounded organelle;nuclear chrom…		3
17.8363	10	24.6145	21.6246	6.77826	11.6246	3.09e-11	1	0	5	1	37.512	3.3	0	19.4	3	1	-5.2833	P62136;E9PMD7;F5H1L6;F5H037	P62136;E9PMD7	Serine/threonine-protein phosphatase PP1-alpha catalytic subunit;Serine/threonine-protein phosphatase	PPP1CA	29154000	biological regulation;defense response;immune response;immune system process;innate immune response;negative regulation of biological process;negative regulation of cytokine production;negative regulation of multicellular organismal process;negative regulation of type I interferon production;positive regulation of biological process;positive regulation of cytokine production;positive regulation o…	acid-amino acid ligase activity;binding;catalytic activity;cation binding;ion binding;ligase activity;ligase activity, forming carbon-nitrogen bonds;metal ion binding;ribonucleoprotein binding;small conjugating protein ligase activity;transition metal ion binding;ubiquitin-protein ligase activity;zinc ion binding	cell part;cytoplasmic part;cytosol;intracellular part		3
10	10	25.1339	21.6114	15.1339	11.6114	1.28e-70	0	0	6	1	270.21	0	0	3.5	0.4	1	ND	O75376;B4DJ25;E7EVK1;J3KS29;J3QKP0	O75376;B4DJ25;E7EVK1	Nuclear receptor corepressor 1	NCOR1	40023000	inositol phosphate metabolic process;metabolic process;organophosphate metabolic process	adenyl nucleotide binding;adenyl ribonucleotide binding;ATP binding;binding;catalytic activity;inositol or phosphatidylinositol kinase activity;inositol trisphosphate 3-kinase activity;inositol trisphosphate kinase activity;kinase activity;nucleotide binding;phosphotransferase activity, alcohol group as acceptor;purine nucleotide binding;purine ribonucleoside triphosphate binding;purine ribonucle…	cell part;cytoplasmic part;cytosol;intracellular membrane-bounded organelle;intracellular organelle;intracellular part;membrane-bounded organelle;nucleus;organelle		4
10	10	25.8556	21.5799	15.8556	11.5799	8.75e-33	0	0	11	2	222.71	0	0	6.2	1.3	1	ND	C9J7T7;C9JE98;C9J239;C9J0Q5;C9JFD3;Q9Y618;C9JQE8;H7C184;H7C2D4;H7C0P3	C9J7T7;C9JE98;C9J239;C9J0Q5;C9JFD3;Q9Y618	Nuclear receptor corepressor 2	NCOR2	63851000	alcohol metabolic process;amine biosynthetic process;amine metabolic process;biosynthetic process;carboxylic acid metabolic process;cellular amine metabolic process;cellular biogenic amine biosynthetic process;cellular biogenic amine metabolic process;cellular biosynthetic process;cellular ketone metabolic process;cellular lipid metabolic process;cellular metabolic process;cellular nitrogen compo…	catalytic activity;hydrolase activity;hydrolase activity, acting on ester bonds;phosphatase activity;phosphatidate phosphatase activity;phosphoric ester hydrolase activity	cell part;cytoplasmic part;endoplasmic reticulum membrane;endoplasmic reticulum part;intracellular membrane-bounded organelle;intracellular organelle;intracellular organelle part;intracellular part;membrane;membrane part;membrane-bounded organelle;nucleus;organelle;organelle membrane;organelle part		4
10	10	25.4528	21.5708	15.4528	11.5708	2.81e-27	0	0	6	1	149.3	0	0	5.3	0.7	1	ND	C9JFZ1;J3KPK1;O43426;J3KQV8;C9JW66	C9JFZ1;J3KPK1;O43426;J3KQV8;C9JW66	Synaptojanin-1	SYNJ1	49040000	activation of immune response;activation of innate immune response;biological regulation;cellular process;cellular response to stimulus;cytokine production;defense response;defense response to bacterium;defense response to Gram-positive bacterium;defense response to virus;I-kappaB kinase/NF-kappaB cascade;immune effector process;immune response;immune response-activating signal transduction;immun…	adenyl nucleotide binding;adenyl ribonucleotide binding;ATP binding;binding;catalytic activity;kinase activity;nucleic acid binding;nucleotide binding;phosphotransferase activity, alcohol group as acceptor;protein kinase activity;protein serine/threonine kinase activity;purine nucleotide binding;purine ribonucleoside triphosphate binding;purine ribonucleotide binding;ribonucleotide binding;transf…	cell part;cytoplasmic part;cytosol;endosomal part;endosome membrane;intracellular organelle part;intracellular part;membrane;organelle membrane;organelle part	Cytosolic DNA-sensing pathway;Hepatitis C;Measles;RIG-I-like receptor signaling pathway;Toll-like receptor signaling pathway	4
10	10	26.0429	21.5404	16.0429	11.5404	4.81e-88	0	0	8	1	97.318	0	0	11.7	0.9	1	ND	Q96GX5	Q96GX5	Serine/threonine-protein kinase greatwall	MASTL	72182000	amine metabolic process;amino acid activation;carboxylic acid metabolic process;cellular amine metabolic process;cellular amino acid metabolic process;cellular ketone metabolic process;cellular macromolecule metabolic process;cellular metabolic process;cellular nitrogen compound metabolic process;cellular process;macromolecule metabolic process;metabolic process;ncRNA metabolic process;nitrogen c…	adenyl nucleotide binding;adenyl ribonucleotide binding;aminoacyl-tRNA ligase activity;ATP binding;binding;catalytic activity;ligase activity;ligase activity, forming aminoacyl-tRNA and related compounds;ligase activity, forming carbon-oxygen bonds;nucleic acid binding;nucleotide binding;phenylalanine-tRNA ligase activity;purine nucleotide binding;purine ribonucleoside triphosphate binding;purine…	cell part;cytoplasm;cytoplasmic part;cytosol;intracellular part	Aminoacyl-tRNA biosynthesis	5
10	10	23.6749	21.5396	13.6749	11.5396	3.24e-11	0	0	2	1	99.462	0	0	3.2	1.4	1	ND	Q8N3V7	Q8N3V7	Synaptopodin	SYNPO	16440000	alcohol biosynthetic process;alcohol metabolic process;biosynthetic process;carbohydrate biosynthetic process;carbohydrate metabolic process;cellular biosynthetic process;cellular carbohydrate biosynthetic process;cellular carbohydrate metabolic process;cellular macromolecule metabolic process;cellular metabolic process;cellular nitrogen compound metabolic process;cellular process;cellular protei…	binding;catalytic activity;GTP binding;guanyl nucleotide binding;guanyl ribonucleotide binding;guanylyltransferase activity;mannose-1-phosphate guanylyltransferase activity;mannose-phosphate guanylyltransferase activity;nucleotide binding;nucleotidyltransferase activity;purine nucleotide binding;purine ribonucleoside triphosphate binding;purine ribonucleotide binding;ribonucleotide binding;transf…	cell part;cytoplasmic part;intracellular membrane-bounded organelle;intracellular organelle;intracellular part;membrane-bounded organelle;mitochondrion;organelle	Amino sugar and nucleotide sugar metabolism;Fructose and mannose metabolism	5
10	10	23.0028	21.537	13.0028	11.537	0.00030779	0	0	2	1	8.5927	0	0	29.2	15.3	1	ND	H0YHP5;Q96IZ0	H0YHP5;Q96IZ0	PRKC apoptosis WT1 regulator protein	PAWR	11448000	2'-deoxyribonucleotide metabolic process;base-excision repair;base-excision repair, AP site formation;catabolic process;cellular catabolic process;cellular macromolecule catabolic process;cellular macromolecule metabolic process;cellular metabolic process;cellular nitrogen compound catabolic process;cellular nitrogen compound metabolic process;cellular process;cellular response to stimulus;cellul…	alkylbase DNA N-glycosylase activity;binding;catalytic activity;damaged DNA binding;DNA binding;DNA N-glycosylase activity;DNA-3-methyladenine glycosylase I activity;DNA-7-methylguanine glycosylase activity;hydrolase activity;hydrolase activity, acting on glycosyl bonds;hydrolase activity, hydrolyzing N-glycosyl compounds;nucleic acid binding	cell part;intracellular organelle part;intracellular part;nuclear part;nucleoplasm;organelle part	Base excision repair	4
17.4856	10	24.1878	21.5158	6.70224	11.5158	8.21e-35	1	0	3	1	32.922	4.9	0	18.9	8.7	1	-5.36621	P52907	P52907	F-actin-capping protein subunit alpha-1	CAPZA1	22292000	biological regulation;defense response;positive regulation of biological process;positive regulation of caspase activity;positive regulation of catalytic activity;positive regulation of cellular process;positive regulation of cytokine production;positive regulation of cytokine secretion;positive regulation of hydrolase activity;positive regulation of interleukin-1 beta production;positive regulat…	adenyl nucleotide binding;adenyl ribonucleotide binding;ATP binding;binding;nucleotide binding;purine nucleotide binding;purine ribonucleoside triphosphate binding;purine ribonucleotide binding;ribonucleotide binding	cell part;cytoplasm;intracellular part		3
10	10	24.8548	21.4134	14.8548	11.4134	4.03e-17	0	0	5	1	58.028	0	0	10.2	1.9	1	ND	D3DUE4;Q6ZW76;K7EPL7;K7EQE0;K7EJY2;K7EJS9;K7ERF3;Q6ZWA7;K7ELU8;K7EM53	D3DUE4;Q6ZW76;K7EPL7	Ankyrin repeat and SAM domain-containing protein 3	ANKS3	33135000	antigen processing and presentation;antigen processing and presentation of exogenous antigen;antigen processing and presentation of exogenous peptide antigen;antigen processing and presentation of exogenous peptide antigen via MHC class II;antigen processing and presentation of peptide antigen;antigen processing and presentation of peptide antigen via MHC class II;antigen processing and presentat…	adenyl nucleotide binding;adenyl ribonucleotide binding;ATP binding;binding;catalytic activity;cytoskeletal protein binding;hydrolase activity;hydrolase activity, acting on acid anhydrides;hydrolase activity, acting on acid anhydrides, in phosphorus-containing anhydrides;microtubule binding;microtubule motor activity;motor activity;nucleoside-triphosphatase activity;nucleotide binding;protein bin…	cell part;cell projection;cell projection part;ciliary rootlet;cilium part;cytoplasm;cytoplasmic part;cytoskeletal part;cytosol;intracellular organelle part;intracellular part;kinesin complex;macromolecular complex;membrane;microtubule;microtubule associated complex;neuron projection;organelle;organelle part;perinuclear region of cytoplasm;protein complex;vesicle		5
22.5346	10	28.2265	21.4096	5.69187	11.4096	9.78e-67	2	0	21	1	142.69	1.5	0	17.4	0.9	1	-2.28342	Q9H2G2;H0YB71;O94804	Q9H2G2	STE20-like serine/threonine-protein kinase	SLK	322920000	anatomical structure development;B cell activation;B cell activation involved in immune response;B cell differentiation;biological regulation;cell activation;cell activation involved in immune response;cell cycle arrest;cell cycle checkpoint;cell cycle process;cell development;cell differentiation;cellular component organization;cellular component organization at cellular level;cellular component…	adenyl nucleotide binding;adenyl ribonucleotide binding;ATP binding;ATPase activity;ATPase activity, coupled;binding;catalytic activity;centromeric DNA binding;damaged DNA binding;DNA binding;DNA insertion or deletion binding;DNA secondary structure binding;DNA-dependent ATPase activity;double-strand/single-strand DNA junction binding;double-stranded DNA binding;guanine/thymine mispair binding;hy…	cell part;chromosome;intracellular non-membrane-bounded organelle;intracellular organelle;intracellular organelle part;intracellular part;macromolecular complex;mismatch repair complex;MutSalpha complex;MutSbeta complex;non-membrane-bounded organelle;nuclear chromosome;nuclear part;organelle;organelle part;protein complex	Colorectal cancer;Mismatch repair;Pathways in cancer	4
10	10	24.9232	21.3243	14.9232	11.3243	2.45e-12	0	0	4	1	41.265	0	0	12	2.1	1	ND	F5H669;Q8N684;J3QT54;F5H6M0;F5H047;F5H5B7;F5H1W4;F5H2K8;F5H6P5;F5H6A8;F5GXA3;C9JM38;C9J286;C9J323	F5H669;Q8N684;J3QT54;F5H6M0;F5H047	Cleavage and polyadenylation specificity factor subunit 7	CPSF7	34441000	biological regulation;cellular macromolecule metabolic process;cellular metabolic process;cellular nitrogen compound metabolic process;cellular process;cellular response to heat;cellular response to stimulus;cellular response to stress;circadian rhythm;CRD-mediated mRNA stabilization;macromolecule metabolic process;metabolic process;mRNA metabolic process;mRNA processing;mRNA stabilization;nitrog…	adenyl nucleotide binding;adenyl ribonucleotide binding;ATP binding;ATPase activity;ATPase activity, coupled;ATP-dependent DNA helicase activity;ATP-dependent helicase activity;ATP-dependent RNA helicase activity;binding;catalytic activity;DNA binding;DNA helicase activity;DNA-dependent ATPase activity;double-stranded RNA binding;helicase activity;hydrolase activity;hydrolase activity, acting on …	cell part;centrosome;CRD-mediated mRNA stability complex;cytoplasmic part;cytoskeletal part;intracellular non-membrane-bounded organelle;intracellular organelle;intracellular organelle part;intracellular part;macromolecular complex;microtubule organizing center;non-membrane-bounded organelle;nuclear part;nucleolus;nucleoplasm;organelle;organelle part;protein complex;ribonucleoprotein complex		4
10	10	24.2612	21.3147	14.2612	11.3147	5.82e-39	0	0	2	1	28.524	0	0	24.1	17.6	1	ND	F5H7S3;H7BYY1;B7Z596;H0YKX5;H0YK48;H0YN06;H0YK20;H0YL42	F5H7S3;H7BYY1;B7Z596;H0YKX5;H0YK48		TPM1	22715000	cellular process;translational initiation	binding;nucleic acid binding;RNA binding;translation factor activity, nucleic acid binding;translation initiation factor activity	cell part;cytoplasmic part;eukaryotic translation initiation factor 3 complex;fibrillar center;intracellular organelle part;intracellular part;macromolecular complex;nuclear part;nucleolar part;nucleoplasm;organelle part;protein complex		5
17.9517	10	23.007	21.3018	5.05522	11.3018	0.00085563	1	0	2	1	11.477	10	0	18	10	1	-4.20266	I3L3P7;P62244;H3BVC7;I3L246;H3BN98	I3L3P7;P62244;H3BVC7;I3L246;H3BN98	40S ribosomal protein S15a	RPS15A	14373000	biological regulation;biosynthetic process;cell cycle checkpoint;cell cycle phase;cell cycle process;cellular biosynthetic process;cellular macromolecule biosynthetic process;cellular macromolecule metabolic process;cellular metabolic process;cellular nitrogen compound metabolic process;cellular process;DNA conformation change;DNA duplex unwinding;DNA geometric change;DNA metabolic process;DNA re…	adenyl nucleotide binding;adenyl ribonucleotide binding;ATP binding;binding;catalytic activity;DNA binding;DNA helicase activity;helicase activity;hydrolase activity;hydrolase activity, acting on acid anhydrides;hydrolase activity, acting on acid anhydrides, in phosphorus-containing anhydrides;nucleic acid binding;nucleoside-triphosphatase activity;nucleotide binding;purine nucleotide binding;pur…	alpha DNA polymerase:primase complex;cell part;centrosome;chromosomal part;cytoplasmic part;cytoskeletal part;intracellular membrane-bounded organelle;intracellular non-membrane-bounded organelle;intracellular organelle;intracellular organelle part;intracellular part;macromolecular complex;MCM complex;membrane-bounded organelle;microtubule organizing center;non-membrane-bounded organelle;nuclear …	Cell cycle;Cell cycle - yeast;DNA replication;Meiosis - yeast	5
10	10	27.3877	21.2862	17.3877	11.2862	6.84e-155	0	0	16	1	97.071	0	0	23.2	2.1	1	ND	P33981;D6RF82;D6REX1;D6RIC6;D6RFY1	P33981	Dual specificity protein kinase TTK	TTK	178150000	biological regulation;carbohydrate transport;cell surface receptor linked signaling pathway;cellular process;cellular response to chemical stimulus;cellular response to endogenous stimulus;cellular response to hormone stimulus;cellular response to insulin stimulus;cellular response to organic substance;cellular response to peptide hormone stimulus;cellular response to stimulus;enzyme linked recep…	binding;calcium ion binding;cation binding;ion binding;metal ion binding	cell part;cytoplasm;cytoskeleton;intermediate filament cytoskeleton;intracellular membrane-bounded organelle;intracellular non-membrane-bounded organelle;intracellular organelle;intracellular part;membrane-bounded organelle;non-membrane-bounded organelle;nucleus;organelle		5
10	10	23.4349	21.2717	13.4349	11.2717	3.46e-12	0	0	3	1	80.595	0	0	4.7	1.5	1	ND	Q71RC2;F8W1I4;F8VY40;Q96J85	Q71RC2	La-related protein 4	LARP4	13872000	biological regulation;catabolic process;cell cycle arrest;cell cycle process;cell differentiation;cell division;cellular catabolic process;cellular component assembly;cellular component assembly at cellular level;cellular component organization;cellular component organization at cellular level;cellular component organization or biogenesis;cellular component organization or biogenesis at cellular …	binding;DNA binding;nucleic acid binding;protein binding;protein binding transcription factor activity;small conjugating protein binding;transcription cofactor activity;transcription corepressor activity;transcription factor binding transcription factor activity;ubiquitin binding	cell part;cytoplasm;cytoplasmic part;early endosome;endosomal part;endosome;endosome membrane;intracellular membrane-bounded organelle;intracellular non-membrane-bounded organelle;intracellular organelle;intracellular organelle part;intracellular part;late endosome;late endosome membrane;membrane;membrane-bounded organelle;multivesicular body;non-membrane-bounded organelle;nuclear part;nucleolus;…	Endocytosis	6
10	10	25.6271	21.2713	15.6271	11.2713	3.58e-79	0	0	7	1	49.973	0	0	19.1	1.7	1	ND	P13489;H0YCR7;E9PMJ3;E9PLZ3;E9PIM9;E9PMA9;E9PMN0;E9PIK5	P13489;H0YCR7	Ribonuclease inhibitor	RNH1	56055000	biological regulation;cell cycle process;cellular process;regulation of biological process;regulation of biosynthetic process;regulation of cellular biosynthetic process;regulation of cellular macromolecule biosynthetic process;regulation of cellular metabolic process;regulation of cellular process;regulation of gene expression;regulation of macromolecule biosynthetic process;regulation of macrom…	binding;cation binding;DNA binding;heme binding;ion binding;iron ion binding;metal ion binding;nucleic acid binding;nucleic acid binding transcription factor activity;RNA polymerase II core promoter proximal region sequence-specific DNA binding transcription factor activity;RNA polymerase II core promoter proximal region sequence-specific DNA binding transcription factor activity involved in nega…	cell part;intracellular membrane-bounded organelle;intracellular organelle;intracellular part;membrane-bounded organelle;nucleus;organelle		4
10	10	24.8554	21.2312	14.8554	11.2312	2e-18	0	0	4	1	55.21	0	0	8.7	2.8	1	ND	Q9Y3I0;E7EQS9	Q9Y3I0;E7EQS9	tRNA-splicing ligase RtcB homolog	C22orf28;RTCB	32816000	anaphase;anaphase-promoting complex-dependent proteasomal ubiquitin-dependent protein catabolic process;apoptosis;biological regulation;catabolic process;cell cycle checkpoint;cell cycle phase;cell cycle process;cell death;cell division;cell proliferation;cellular catabolic process;cellular component organization;cellular component organization at cellular level;cellular component organization or…	adenyl nucleotide binding;adenyl ribonucleotide binding;ATP binding;binding;catalytic activity;kinase activity;nucleotide binding;phosphotransferase activity, alcohol group as acceptor;protein kinase activity;protein serine/threonine kinase activity;purine nucleotide binding;purine ribonucleoside triphosphate binding;purine ribonucleotide binding;ribonucleotide binding;transferase activity;transf…	anaphase-promoting complex;cell part;chromosomal part;condensed chromosome kinetochore;condensed chromosome outer kinetochore;condensed nuclear chromosome kinetochore;cullin-RING ubiquitin ligase complex;cytoplasmic part;cytoskeletal part;cytosol;intracellular non-membrane-bounded organelle;intracellular organelle;intracellular organelle part;intracellular part;kinetochore;macromolecular complex;…	Cell cycle	5
20.2985	10	25.6253	21.1926	5.32682	11.1926	1.9e-22	1	0	4	1	46.938	2.9	0	11.1	2.9	1	-3.11047	E9PC52;Q16576;H0YF10;Q5JP01;H0YEU5;B4DRT0;Q5JP02;H0YCT5;H0YDK2	E9PC52;Q16576;H0YF10;Q5JP01	Histone-binding protein RBBP7	RBBP7;RBBP4	55445000	cellular component organization;cellular component organization at cellular level;cellular component organization or biogenesis;cellular component organization or biogenesis at cellular level;cellular process;COPI coating of Golgi vesicle;establishment of localization;establishment of localization in cell;establishment of protein localization;Golgi transport vesicle coating;Golgi vesicle transpor…	structural molecule activity	cell part;COPI vesicle coat;cytoplasmic part;cytoplasmic vesicle part;cytosol;endoplasmic reticulum-Golgi intermediate compartment;Golgi apparatus part;intracellular membrane-bounded organelle;intracellular organelle;intracellular organelle part;intracellular part;macromolecular complex;membrane;membrane coat;membrane part;membrane-bounded organelle;organelle;organelle part;plasma membrane;protei…		5
10	10	23.9315	21.1765	13.9315	11.1765	5.47e-12	0	0	3	1	101.33	0	0	3.5	1.2	1	ND	K7EJT8;P63010	K7EJT8;P63010	AP-2 complex subunit beta	AP2B1	18369000	cellular process;translational initiation	binding;nucleic acid binding;RNA binding;translation factor activity, nucleic acid binding;translation initiation factor activity	cell part;cytoplasmic part;cytosol;eukaryotic translation initiation factor 3 complex;intracellular part;macromolecular complex;protein complex	RNA transport	6
10	10	23.6993	21.1694	13.6993	11.1694	1.24e-09	0	0	2	1	16.025	0	0	18.5	11.5	1	ND	H3BTP8;H3BSY6;H3BP64;H3BUL4;H3BMX9;H3BU93;Q9GZU8;H3BQQ6;H3BTI2;H3BNK9	H3BTP8;H3BSY6;H3BP64;H3BUL4;H3BMX9;H3BU93;Q9GZU8;H3BQQ6;H3BTI2;H3BNK9	Protein FAM192A	FAM192A	15980000	cellular macromolecule metabolic process;cellular metabolic process;cellular process;cellular protein metabolic process;macromolecule metabolic process;macromolecule modification;metabolic process;primary metabolic process;protein autoubiquitination;protein metabolic process;protein modification by small protein conjugation;protein modification by small protein conjugation or removal;protein modi…	acid-amino acid ligase activity;adenyl nucleotide binding;adenyl ribonucleotide binding;ATP binding;ATPase activity;binding;catalytic activity;cation binding;hydrolase activity;hydrolase activity, acting on acid anhydrides;hydrolase activity, acting on acid anhydrides, in phosphorus-containing anhydrides;ion binding;ligase activity;ligase activity, forming carbon-nitrogen bonds;metal ion binding;…	cell part;cytoplasm;intracellular part		5
17.1621	10	23.5213	21.1659	6.35921	11.1659	6.86e-06	1	0	2	1	35.611	2.8	0	6.9	4.1	1	-5.18149	O75821;K7EP16;K7ER90;K7EL20;K7ENA8	O75821;K7EP16;K7ER90;K7EL20;K7ENA8	Eukaryotic translation initiation factor 3 subunit G	EIF3G	14540000	establishment of localization;establishment of protein localization;protein transport;transport	binding;clathrin binding;protein binding	AP-1 adaptor complex;AP-type membrane coat adaptor complex;cell part;clathrin adaptor complex;cytoplasmic part;cytoplasmic vesicle part;cytosol;Golgi apparatus part;intracellular membrane-bounded organelle;intracellular organelle;intracellular organelle part;intracellular part;macromolecular complex;membrane part;membrane-bounded organelle;nucleus;organelle;organelle part;protein complex		5
21.0301	10	24.0588	21.1458	3.02873	11.1458	0.0010372	1	0	2	1	14.558	9.7	0	16.1	6.5	1	-1.57222	E7EPB3;P50914	E7EPB3;P50914	60S ribosomal protein L14	RPL14	21937000			cell part;intracellular membrane-bounded organelle;intracellular organelle;intracellular part;membrane-bounded organelle;nucleus;organelle		6
18.4437	10	22.8124	21.1324	4.36871	11.1324	0.00028848	1	0	2	1	59.952	1.5	0	3.7	1.5	1	-3.52869	S4R3J4;O60506;O43390;F6UXX1;E7ETM7;B4DT28	S4R3J4;O60506;O43390;F6UXX1;E7ETM7;B4DT28	Heterogeneous nuclear ribonucleoprotein Q;Heterogeneous nuclear ribonucleoprotein R	SYNCRIP;HNRNPR;HNRPR	10361000	biosynthetic process;cellular biosynthetic process;cellular lipid metabolic process;cellular macromolecule metabolic process;cellular metabolic process;cellular process;cellular protein metabolic process;dephosphorylation;glycerolipid biosynthetic process;glycerolipid metabolic process;glycerophospholipid biosynthetic process;glycerophospholipid metabolic process;lipid biosynthetic process;lipid …	catalytic activity;hydrolase activity;hydrolase activity, acting on ester bonds;inositol or phosphatidylinositol phosphatase activity;lipid phosphatase activity;phosphatase activity;phosphatidylinositol monophosphate phosphatase activity;phosphatidylinositol-3-phosphatase activity;phosphoprotein phosphatase activity;phosphoric ester hydrolase activity;protein tyrosine phosphatase activity	cell part;cell projection;cytoplasmic part;cytosol;intracellular part;perinuclear region of cytoplasm;ruffle		5
18.0619	10	23.4411	21.1317	5.37927	11.1317	3.83e-08	1	0	3	1	79.994	1.1	0	5.6	1.1	1	-4.22455	P17655	P17655	Calpain-2 catalytic subunit	CAPN2	13960000	biological regulation;biosynthetic process;cellular biosynthetic process;cellular macromolecule biosynthetic process;cellular macromolecule metabolic process;cellular metabolic process;cellular nitrogen compound metabolic process;cellular process;macromolecule biosynthetic process;macromolecule metabolic process;metabolic process;nitrogen compound metabolic process;nucleic acid metabolic process;…		cell part;intracellular membrane-bounded organelle;intracellular organelle;intracellular part;membrane-bounded organelle;nucleus;organelle		7
10	10	28.6356	21.1244	18.6356	11.1244	7.77e-236	0	0	18	1	107.17	0	0	19.2	0.9	1	ND	Q8TD19;G3V459	Q8TD19	Serine/threonine-protein kinase Nek9	NEK9	419330000	biological regulation;cell differentiation;cellular developmental process;cellular process;developmental process;establishment of localization;fat cell differentiation;lipid transport;organic substance transport;positive regulation of biological process;positive regulation of lipid storage;positive regulation of sequestering of triglyceride;regulation of biological process;regulation of lipid sto…	binding;cholesterol binding;lipid binding;phospholipid binding;steroid binding;sterol binding			3
10	10	23.1898	21.1214	13.1898	11.1214	1.19e-06	0	0	2	1	30.112	0	0	8.6	3.6	1	ND	H0YJ30;G3V582;F8W7D6;Q9NQX3;F5H039	H0YJ30;G3V582;F8W7D6;Q9NQX3;F5H039	Gephyrin;Molybdopterin adenylyltransferase;Molybdopterin molybdenumtransferase	GPHN	11849000		1-phosphatidylinositol binding;binding;lipid binding;phosphatidylinositol binding;phospholipid binding	cell part;cytoplasm;intracellular part		5
10	10	23.8806	21.0589	13.8806	11.0589	2.63e-12	0	0	4	1	25.566	0	0	20.9	7	1	ND	Q9BU02;G3V5B9;G3V5Q5;H0YJU8	Q9BU02;G3V5B9;G3V5Q5	Thiamine-triphosphatase	THTPA	19254000	biological regulation;biosynthetic process;cellular biosynthetic process;cellular macromolecule metabolic process;cellular metabolic process;cellular nitrogen compound metabolic process;cellular process;establishment of localization;establishment of localization in cell;establishment of RNA localization;intracellular transport;macromolecule metabolic process;metabolic process;mRNA 3'-end processi…	binding;cation binding;ion binding;metal ion binding;nucleic acid binding;nucleotide binding;RNA binding;transition metal ion binding;zinc ion binding	cell part;intracellular membrane-bounded organelle;intracellular organelle;intracellular organelle part;intracellular part;membrane-bounded organelle;nuclear body;nuclear part;nuclear speck;nucleoplasm;nucleoplasm part;nucleus;organelle;organelle part	Spliceosome	9
10	10	23.1043	21.0046	13.1043	11.0046	0.00024398	0	0	2	1	29.797	0	0	9.2	3.1	1	ND	B4E318;Q9P287	B4E318;Q9P287	BRCA2 and CDKN1A-interacting protein	BCCIP	11122000	actin cytoskeleton organization;actin filament organization;actin filament-based process;activation of immune response;adaptive immune response;adaptive immune response based on somatic recombination of immune receptors built from immunoglobulin superfamily domains;alcohol metabolic process;anatomical structure development;antigen receptor-mediated signaling pathway;apoptosis;B cell mediated immu…	binding;catalytic activity;hydrolase activity;hydrolase activity, acting on ester bonds;inositol or phosphatidylinositol phosphatase activity;inositol phosphate phosphatase activity;inositol trisphosphate phosphatase activity;inositol-polyphosphate 5-phosphatase activity;lipid binding;phosphatase activity;phosphatidylinositol binding;phosphatidylinositol trisphosphate phosphatase activity;phospha…	cell part;cell projection;cytoplasm;cytoplasmic part;cytoskeleton;cytosol;filopodium;Golgi apparatus;intracellular;intracellular membrane-bounded organelle;intracellular non-membrane-bounded organelle;intracellular organelle;intracellular part;lamellipodium;membrane;membrane-bounded organelle;non-membrane-bounded organelle;organelle;plasma membrane	B cell receptor signaling pathway;Fc epsilon RI signaling pathway;Fc gamma R-mediated phagocytosis;Inositol phosphate metabolism;Insulin signaling pathway;Phosphatidylinositol signaling system	6
17.7576	18.8163	31.5035	29.8186	13.7459	11.0023	0	1	1	24	18	61.963	3	1.8	59.8	46.3	0.00640297	-12.3741	Q14195;F5GWI3;H0YBT4;D6RF19	Q14195	Dihydropyrimidinase-related protein 3	DPYSL3	4000100000	biological regulation;calcium ion homeostasis;catabolic process;cation homeostasis;cell cycle arrest;cell cycle process;cell proliferation;cellular calcium ion homeostasis;cellular catabolic process;cellular cation homeostasis;cellular chemical homeostasis;cellular divalent inorganic cation homeostasis;cellular homeostasis;cellular ion homeostasis;cellular macromolecule catabolic process;cellular…	binding;calcium channel activity;cation channel activity;cation transmembrane transporter activity;channel activity;enzyme binding;ion channel activity;ion transmembrane transporter activity;passive transmembrane transporter activity;protein binding;receptor activity;substrate-specific channel activity;substrate-specific transmembrane transporter activity;substrate-specific transporter activity;t…	cell part;Cul5-RING ubiquitin ligase complex;cullin-RING ubiquitin ligase complex;cytoplasmic part;cytosol;intracellular membrane-bounded organelle;intracellular organelle;intracellular part;macromolecular complex;membrane;membrane-bounded organelle;nucleus;organelle;plasma membrane;protein complex;ubiquitin ligase complex	Ubiquitin mediated proteolysis	6
10	10	26.8768	20.94	16.8768	10.94	9.15e-183	0	0	9	1	104.69	0	0	10.8	1	1	ND	H0Y8X6;P46934;K7ERN1;F5H602;Q96PU5;K7EKL1	H0Y8X6;P46934	E3 ubiquitin-protein ligase;E3 ubiquitin-protein ligase NEDD4	NEDD4	125240000	antigen processing and presentation;antigen processing and presentation of exogenous antigen;antigen processing and presentation of exogenous peptide antigen;antigen processing and presentation of exogenous peptide antigen via MHC class II;antigen processing and presentation of peptide antigen;antigen processing and presentation of peptide antigen via MHC class I;antigen processing and presentati…	binding;cation binding;ion binding;metal ion binding;transition metal ion binding;zinc ion binding	cell part;coated vesicle membrane;COPII vesicle coat;cytoplasmic part;cytoplasmic vesicle membrane;cytoplasmic vesicle part;cytosol;endoplasmic reticulum membrane;endoplasmic reticulum part;ER to Golgi transport vesicle membrane;Golgi apparatus part;Golgi membrane;intracellular organelle part;intracellular part;macromolecular complex;membrane;membrane coat;membrane part;organelle membrane;organel…	Protein processing in endoplasmic reticulum	7
10	10	23.3242	20.9156	13.3242	10.9156	0.00025001	0	0	2	1	47.578	0	0	5.7	3.1	1	ND	P09543;K7EN66;C9K0L8;K7ERZ0;K7ERC4	P09543;K7EN66;C9K0L8;K7ERZ0;K7ERC4	2,3-cyclic-nucleotide 3-phosphodiesterase	CNP	12480000	anatomical structure development;astral microtubule organization;biological regulation;cell differentiation;cellular component organization;cellular component organization at cellular level;cellular component organization or biogenesis;cellular component organization or biogenesis at cellular level;cellular developmental process;cellular localization;cellular process;cerebral cortex development;c…	binding;hormone receptor binding;nuclear hormone receptor binding;protein binding;receptor binding	cell part;cytoplasmic part;cytoskeletal part;Golgi apparatus;intracellular membrane-bounded organelle;intracellular non-membrane-bounded organelle;intracellular organelle;intracellular organelle part;intracellular part;membrane-bounded organelle;microtubule organizing center;non-membrane-bounded organelle;nuclear part;nucleolus;organelle;organelle part		6
10	10	23.3805	20.8615	13.3805	10.8615	1.23e-08	0	0	4	1	18.133	0	0	30.2	5	1	ND	R4GMW6;Q9UBI1;R4GMX3;R4GN54;H0Y4W0;H0Y6Z9;R4GN06	R4GMW6;Q9UBI1;R4GMX3;R4GN54;H0Y4W0;H0Y6Z9	COMM domain-containing protein 3	BMI1;COMMD3	12825000	biological regulation;body fluid secretion;cellular component organization;cellular component organization at cellular level;cellular component organization or biogenesis;cellular component organization or biogenesis at cellular level;cellular process;COPI coating of Golgi vesicle;digestive system process;establishment of localization;establishment of localization in cell;establishment of protein…	structural molecule activity	cell part;COPI vesicle coat;cytoplasmic part;cytoplasmic vesicle part;cytosol;extracellular region part;extracellular space;Golgi apparatus part;intracellular organelle part;intracellular part;macromolecular complex;membrane coat;membrane part;organelle part;protein complex;vesicle coat	Neuroactive ligand-receptor interaction	6
10	10	24.8587	20.8448	14.8587	10.8448	3.67e-07	0	0	3	1	21.862	0	0	17.3	4.1	1	ND	E5RJ36;Q14CS0;H0YAX6;E5RGJ4	E5RJ36;Q14CS0;H0YAX6	UBX domain-containing protein 2B	UBXN2B	32307000	biological regulation;catabolic process;cellular catabolic process;cellular macromolecule catabolic process;cellular macromolecule metabolic process;cellular metabolic process;cellular process;cellular protein metabolic process;macromolecule catabolic process;macromolecule metabolic process;macromolecule modification;metabolic process;modification-dependent macromolecule catabolic process;modific…	binding;calcium ion binding;catalytic activity;cation binding;cysteine-type endopeptidase activity;cysteine-type peptidase activity;endopeptidase activity;enzyme activator activity;enzyme regulator activity;GTPase activator activity;GTPase regulator activity;hydrolase activity;hydrolase activity, acting on ester bonds;ion binding;metal ion binding;nucleic acid binding;nucleoside-triphosphatase re…	cell part;cytoplasmic part;endosome;Golgi apparatus;intracellular membrane-bounded organelle;intracellular organelle;intracellular part;lysosome;lytic vacuole;membrane;membrane-bounded organelle;organelle;plasma membrane;recycling endosome;vacuole		6
10	10	20.1268	20.8423	10.1268	10.8423	0.0013156	0	0	1	1	17.861	0	0	5.8	7.1	1	ND	P68036	P68036	Ubiquitin-conjugating enzyme E2 L3	UBE2L3	4551700	cellular macromolecule metabolic process;cellular metabolic process;cellular nitrogen compound metabolic process;cellular process;establishment of localization;establishment of localization in cell;establishment of protein localization;gene expression;interaction with host;interspecies interaction between organisms;intracellular protein transport;intracellular transport;macromolecule metabolic pr…	binding;nuclear localization sequence binding;peptide binding;protein transporter activity;signal sequence binding;substrate-specific transporter activity;transporter activity	cell part;cytoplasm;cytoplasmic part;cytosol;intracellular membrane-bounded organelle;intracellular organelle;intracellular organelle part;intracellular part;macromolecular complex;membrane part;membrane-bounded organelle;nuclear part;nuclear pore;nucleus;organelle;organelle part;pore complex;protein complex		6
10	10	23.3434	20.7961	13.3434	10.7961	1.95e-10	0	0	3	1	43.062	0	0	11.5	3.6	1	ND	Q12905	Q12905	Interleukin enhancer-binding factor 2	ILF2	12463000		binding;calmodulin binding;enzyme binding;phosphatase binding;protein binding;protein complex binding;protein phosphatase 2A binding;protein phosphatase binding	cell part;cell projection;cell projection part;cytoplasm;dendritic spine;intracellular part;macromolecular complex;membrane;neuron projection;neuron spine;protein complex		7
10	10	25.5934	20.7538	15.5934	10.7538	2.69e-78	0	0	9	1	111.11	0	0	12.6	1.7	1	ND	Q86W56	Q86W56	Poly(ADP-ribose) glycohydrolase	PARG	52395000	anatomical structure development;biological regulation;developmental process;negative regulation of biological process;negative regulation of growth;negative regulation of multicellular organism growth;negative regulation of multicellular organismal process;regulation of biological process;regulation of biosynthetic process;regulation of cellular biosynthetic process;regulation of cellular macrom…	binding;cation binding;ion binding;metal ion binding;transition metal ion binding;zinc ion binding	cell part;cytoplasm;intracellular membrane-bounded organelle;intracellular organelle;intracellular part;membrane-bounded organelle;nucleus;organelle		6
10	10	25.2765	20.7125	15.2765	10.7125	1.52e-24	0	0	4	1	47.037	0	0	11.9	2.9	1	ND	D6R9I9;P61221;H0Y990;D6RGF4	D6R9I9;P61221	ATP-binding cassette sub-family E member 1	ABCE1	42360000	biological regulation;cellular process;cellular response to stimulus;positive regulation of catalytic activity;positive regulation of GTPase activity;positive regulation of hydrolase activity;positive regulation of molecular function;regulation of biological process;regulation of catabolic process;regulation of catalytic activity;regulation of cellular catabolic process;regulation of cellular met…	catalytic activity;enzyme activator activity;enzyme regulator activity;GTPase activator activity;GTPase activity;GTPase regulator activity;hydrolase activity;hydrolase activity, acting on acid anhydrides;hydrolase activity, acting on acid anhydrides, in phosphorus-containing anhydrides;nucleoside-triphosphatase activity;nucleoside-triphosphatase regulator activity;pyrophosphatase activity	cell part;cytoplasmic part;cytosol;Golgi apparatus part;Golgi membrane;intracellular organelle part;intracellular part;membrane;organelle membrane;organelle part		9
10	10	22.974	20.6689	12.974	10.6689	0.00028997	0	0	2	1	42.592	0	0	6.3	4.2	1	ND	P39748;F5H1Y3	P39748;F5H1Y3	Flap endonuclease 1	FEN1	10255000	biological regulation;cell cycle;cell division;cell migration;cell motility;cellular component movement;cellular component organization;cellular component organization at cellular level;cellular component organization or biogenesis;cellular component organization or biogenesis at cellular level;cellular macromolecule metabolic process;cellular metabolic process;cellular nitrogen compound metaboli…		cell part;intracellular membrane-bounded organelle;intracellular organelle;intracellular organelle part;intracellular part;membrane-bounded organelle;nuclear body;nuclear matrix;nuclear part;nuclear speck;nucleoplasm part;nucleus;organelle;organelle part	Spliceosome	9
18.9222	18.5581	28.2726	29.2175	9.35046	10.6594	6.09e-77	1	1	12	13	40.369	2.8	2.8	34.4	36.9	0.00255094	-10.0049	Q86UY0;Q8NBS9	Q86UY0;Q8NBS9	Thioredoxin domain-containing protein 5	TXNDC5	950810000	biosynthetic process;cellular biosynthetic process;cellular macromolecule biosynthetic process;cellular macromolecule metabolic process;cellular metabolic process;cellular nitrogen compound metabolic process;cellular process;cellular response to stimulus;cellular response to stress;DNA metabolic process;DNA recombination;DNA repair;DNA replication;DNA strand renaturation;macromolecule biosyntheti…	3'-5' DNA helicase activity;adenyl nucleotide binding;adenyl ribonucleotide binding;ATP binding;ATPase activity;ATPase activity, coupled;ATP-dependent 3'-5' DNA helicase activity;ATP-dependent DNA helicase activity;ATP-dependent helicase activity;binding;catalytic activity;DNA binding;DNA helicase activity;DNA-dependent ATPase activity;helicase activity;hydrolase activity;hydrolase activity, acti…	cell part;cytoskeleton;intracellular membrane-bounded organelle;intracellular non-membrane-bounded organelle;intracellular organelle;intracellular part;membrane-bounded organelle;microtubule cytoskeleton;non-membrane-bounded organelle;nucleus;organelle		8
10	10	25.0918	20.6588	15.0918	10.6588	2.73e-24	0	0	5	1	37.563	0	0	16	2.5	1	ND	O00303;B3KSH1;B4DEW9;H0YDT6	O00303;B3KSH1;B4DEW9	Eukaryotic translation initiation factor 3 subunit F	EIF3F	38016000	actin cytoskeleton organization;actin filament organization;actin filament-based process;biological regulation;cell communication;cell communication by chemical coupling;cell communication by electrical coupling;cell differentiation;cell proliferation;cellular component organization;cellular component organization at cellular level;cellular component organization or biogenesis;cellular component …	actin binding;binding;cytoskeletal protein binding;profilin binding;protein binding	actin cytoskeleton;actomyosin;cell junction;cell part;cell projection;cell-cell junction;cytoplasm;cytoskeletal part;cytoskeleton;dendrite;gap junction;intracellular;intracellular non-membrane-bounded organelle;intracellular organelle;intracellular organelle part;intracellular part;membrane;neuron projection;non-membrane-bounded organelle;organelle;organelle part;plasma membrane		7
10	10	25.121	20.6244	15.121	10.6244	6.26e-12	0	0	4	2	150.56	0	0	3.3	1.8	1	ND	Q8WX93;F8WA26	Q8WX93	Palladin	PALLD	38107000	apoptosis;biological regulation;biosynthetic process;cell death;cellular biosynthetic process;cellular component organization;cellular component organization or biogenesis;cellular macromolecule biosynthetic process;cellular macromolecule metabolic process;cellular metabolic process;cellular nitrogen compound metabolic process;cellular process;death;macromolecule biosynthetic process;macromolecul…	beta-catenin binding;binding;protein binding	cell part;cell projection membrane;cell projection part;cytoplasm;cytoplasmic part;intracellular membrane-bounded organelle;intracellular organelle;intracellular part;leading edge membrane;membrane part;membrane-bounded organelle;mitochondrion;nucleus;organelle;plasma membrane part;ruffle membrane		8
10	10	25.3315	20.6128	15.3315	10.6128	6.26e-11	0	0	4	1	85.652	0	0	7	1.7	1	ND	Q9ULW0;Q96RR5	Q9ULW0;Q96RR5	Targeting protein for Xklp2	TPX2;HCA90	43826000		binding;lipid binding;phospholipid binding	cell part;cytoplasm;cytoskeleton;intracellular non-membrane-bounded organelle;intracellular organelle;intracellular part;non-membrane-bounded organelle;organelle		8
10	10	26.1269	20.5184	16.1269	10.5184	2.29e-42	0	0	10	1	151.19	0	0	8.8	0.6	1	ND	O15014;E7ERY8	O15014	Zinc finger protein 609	ZNF609	74783000	cell cycle phase;cell cycle process;cellular component organization;cellular component organization at cellular level;cellular component organization or biogenesis;cellular component organization or biogenesis at cellular level;cellular process;microtubule-based process;mitosis;nuclear division;organelle fission;organelle organization		cell part;cytoplasm;cytoskeletal part;intracellular organelle part;intracellular part;macromolecular complex;microtubule;organelle part;protein complex		7
10	10	24.4121	20.5021	14.4121	10.5021	1.48e-09	0	0	4	1	194.61	0	0	2.9	0.5	1	ND	O60292;M0R2Q7	O60292	Signal-induced proliferation-associated 1-like protein 3	SIPA1L3	23809000	antigen processing and presentation;antigen processing and presentation of exogenous antigen;antigen processing and presentation of exogenous peptide antigen;antigen processing and presentation of exogenous peptide antigen via MHC class II;antigen processing and presentation of peptide antigen;antigen processing and presentation of peptide antigen via MHC class I;antigen processing and presentati…	binding;cation binding;ion binding;metal ion binding;transition metal ion binding;transporter activity;zinc ion binding	cell part;coated vesicle membrane;COPII vesicle coat;cytoplasmic part;cytoplasmic vesicle membrane;cytoplasmic vesicle part;cytosol;endoplasmic reticulum membrane;endoplasmic reticulum part;ER to Golgi transport vesicle membrane;Golgi apparatus part;Golgi membrane;intracellular organelle part;intracellular part;macromolecular complex;membrane;membrane coat;membrane part;organelle membrane;organel…	Protein processing in endoplasmic reticulum	10
22.3399	22.0325	33.9163	32.5058	11.5764	10.4734	0	6	4	28	26	42.741	15.8	9.8	57	61.7	0.00425933	-11.0249	P30740;B4DNT0;C9J7N5;O75830	P30740;B4DNT0	Leukocyte elastase inhibitor	SERPINB1	22721000000	biological regulation;defense response;defense response to virus;immune effector process;immune response;immune system process;innate immune response;interaction with host;interspecies interaction between organisms;multi-organism process;negative regulation of biological process;negative regulation of cytokine production;negative regulation of multicellular organismal process;negative regulation …	acid-amino acid ligase activity;binding;catalytic activity;cation binding;ion binding;ligase activity;ligase activity, forming carbon-nitrogen bonds;metal ion binding;nucleic acid binding transcription factor activity;sequence-specific DNA binding transcription factor activity;small conjugating protein ligase activity;transition metal ion binding;ubiquitin-protein ligase activity;zinc ion binding	cell junction;cell part;cytoplasmic part;cytosol;intracellular membrane-bounded organelle;intracellular organelle;intracellular part;membrane-bounded organelle;nucleus;organelle	RIG-I-like receptor signaling pathway	10
10	10	24.6078	20.4039	14.6078	10.4039	3.95e-23	0	0	3	1	28.239	0	0	16.9	5.6	1	ND	B4DDM6;J3QT28;O43684;J3QSX4	B4DDM6;J3QT28;O43684	Mitotic checkpoint protein BUB3	BUB3	26955000	cellular component assembly;cellular component assembly at cellular level;cellular component organization;cellular component organization at cellular level;cellular component organization or biogenesis;cellular component organization or biogenesis at cellular level;cellular macromolecular complex assembly;cellular macromolecular complex subunit organization;cellular macromolecule metabolic proces…	binding;nucleic acid binding;RNA binding;snRNA binding	Cajal body;cell part;cytoplasmic part;cytosol;intracellular organelle part;intracellular part;macromolecular complex;nuclear body;nuclear part;nucleoplasm part;organelle part;ribonucleoprotein complex;spliceosomal complex	RNA transport	7
10	10	25.0812	20.3939	15.0812	10.3939	4.22e-21	0	0	4	2	21.956	0	0	28.7	13.8	1	ND	S4R3D6;Q96GX9;J3KN82	S4R3D6;Q96GX9;J3KN82	Methylthioribulose-1-phosphate dehydratase	APIP	36876000					6
10	10	25.2117	20.3514	15.2117	10.3514	2.25e-06	0	0	3	1	11.062	0	0	20	10.5	1	ND	D6RGZ2;Q6NZ53;Q96J01	D6RGZ2;Q6NZ53;Q96J01	THO complex subunit 3	THOC3	40197000	biosynthetic process;cell death;cellular biosynthetic process;cellular macromolecule metabolic process;cellular metabolic process;cellular nitrogen compound metabolic process;cellular process;cellular response to stimulus;cellular response to stress;circadian rhythm;death;DNA metabolic process;DNA repair;double-strand break repair;macromolecule metabolic process;metabolic process;nitrogen compoun…	adenyl nucleotide binding;adenyl ribonucleotide binding;ATP binding;binding;catalytic activity;DNA binding;DNA helicase activity;helicase activity;hydrolase activity;hydrolase activity, acting on acid anhydrides;hydrolase activity, acting on acid anhydrides, in phosphorus-containing anhydrides;nucleic acid binding;nucleoside-triphosphatase activity;nucleotide binding;purine nucleotide binding;pur…	cell part;cytoplasm;intracellular non-membrane-bounded organelle;intracellular organelle;intracellular organelle part;intracellular part;non-membrane-bounded organelle;nuclear part;nucleolus;nucleoplasm;organelle;organelle part		8
10	10	23.8232	20.3415	13.8232	10.3415	0.00022647	0	0	2	1	47.645	0	0	4.9	1.9	1	ND	Q92989;E9PKV5;E9PJM4;E9PL17	Q92989;E9PKV5;E9PJM4;E9PL17	Polyribonucleotide 5-hydroxyl-kinase Clp1	CLP1	16171000	anatomical structure development;biosynthetic process;cellular biosynthetic process;cellular macromolecule biosynthetic process;cellular macromolecule metabolic process;cellular metabolic process;cellular nitrogen compound metabolic process;cellular process;developmental process;macromolecule biosynthetic process;macromolecule metabolic process;metabolic process;nitrogen compound metabolic proces…	transporter activity	cell part;cytoplasm;intracellular non-membrane-bounded organelle;intracellular organelle;intracellular organelle part;intracellular part;non-membrane-bounded organelle;nuclear part;nucleolus;organelle;organelle part	Ribosome biogenesis in eukaryotes	9
10	18.4093	28.8952	28.7506	18.8952	10.3413	0	0	1	13	10	54.392	0	2.4	32.1	27.4	1	-10.4136	Q96HE7;G3V3E6;G3V5B3;G3V503;G3V2H0;Q5TAE8;Q86YB8	Q96HE7	ERO1-like protein alpha	ERO1L	952790000	biological regulation;cellular component assembly;cellular component assembly at cellular level;cellular component organization;cellular component organization at cellular level;cellular component organization or biogenesis;cellular component organization or biogenesis at cellular level;cellular macromolecular complex assembly;cellular macromolecular complex subunit organization;cellular membrane…	binding;nucleic acid binding;RNA binding	cell part;cytoplasm;cytoplasmic part;cytosol;intracellular non-membrane-bounded organelle;intracellular organelle;intracellular part;macromolecular complex;non-membrane-bounded organelle;organelle;perinuclear region of cytoplasm;ribonucleoprotein complex;RNA granule;stress granule		10
10	10	24.5164	20.2853	14.5164	10.2853	5.5e-12	0	0	4	1	76.763	0	0	6.7	1.4	1	ND	Q8IZW8	Q8IZW8	Tensin-4	TNS4	25276000	biological regulation;negative regulation of biological process;negative regulation of developmental process;negative regulation of muscle organ development;negative regulation of striated muscle tissue development;regulation of biological process;regulation of developmental process;regulation of multicellular organismal development;regulation of multicellular organismal process;regulation of mus…		cell part;intracellular membrane-bounded organelle;intracellular organelle;intracellular organelle part;intracellular part;membrane-bounded organelle;nuclear body;nuclear part;nuclear speck;nucleoplasm part;nucleus;organelle;organelle part		13
10	10	24.8176	20.2488	14.8176	10.2488	2.58e-36	0	0	5	1	88.105	0	0	7.3	1.2	1	ND	Q05209;E9PBR5;H0YB59;H0YC15;H3BM04	Q05209;E9PBR5	Tyrosine-protein phosphatase non-receptor type 12	PTPN12	30816000	biological regulation;positive regulation of catalytic activity;positive regulation of GTPase activity;positive regulation of hydrolase activity;positive regulation of molecular function;positive regulation of Rab GTPase activity;positive regulation of Ras GTPase activity;regulation of biological process;regulation of catabolic process;regulation of catalytic activity;regulation of cellular catab…	enzyme activator activity;enzyme regulator activity;GTPase activator activity;GTPase regulator activity;nucleoside-triphosphatase regulator activity;Rab GTPase activator activity;Ras GTPase activator activity;small GTPase regulator activity	cell part;cytoplasm;cytoplasmic part;extracellular region;intracellular;intracellular membrane-bounded organelle;intracellular organelle;intracellular part;membrane-bounded organelle;mitochondrion;organelle		11
10	10	26.0554	20.2077	16.0554	10.2077	2.79e-16	0	0	6	2	53.524	0	0	12.9	5.2	1	ND	Q9H074;D6REB4;D6R9H8;D6RJF2	Q9H074;D6REB4	Polyadenylate-binding protein-interacting protein 1	PAIP1	71341000	activation of MAPK activity;anatomical structure development;biological regulation;cell cycle process;cell development;cellular component organization;cellular component organization or biogenesis;cellular developmental process;cellular macromolecule metabolic process;cellular metabolic process;cellular process;cellular protein metabolic process;cellular response to calcium ion;cellular response …	actin binding;binding;calcium ion binding;calmodulin binding;cation binding;cytoskeletal protein binding;enzyme activator activity;enzyme inhibitor activity;enzyme regulator activity;GTPase activator activity;GTPase inhibitor activity;GTPase regulator activity;ion binding;metal ion binding;nucleoside-triphosphatase regulator activity;protein binding;Ras GTPase activator activity;small GTPase regu…	actin cytoskeleton;actin filament;cell junction;cell leading edge;cell part;cell projection;cell-cell junction;cytoplasm;cytoskeletal part;cytoskeleton;intracellular;intracellular membrane-bounded organelle;intracellular non-membrane-bounded organelle;intracellular organelle;intracellular organelle part;intracellular part;lateral plasma membrane;macromolecular complex;membrane;membrane part;membr…	Regulation of actin cytoskeleton	10
20.9074	21.2594	31.902	31.4268	10.9945	10.1673	0	4	3	15	16	24.824	16.6	13.9	65.5	65.5	0.00078	-10.5809	P09936;D6RE83;D6R956;D6R974;D6RF53	P09936;D6RE83;D6R956;D6R974	Ubiquitin carboxyl-terminal hydrolase isozyme L1	UCHL1	7386700000	actin cytoskeleton organization;actin filament bundle assembly;actin filament organization;actin filament-based movement;actin filament-based process;cell projection assembly;cell projection organization;cellular component assembly;cellular component assembly at cellular level;cellular component movement;cellular component organization;cellular component organization at cellular level;cellular co…	adenyl nucleotide binding;adenyl ribonucleotide binding;ATP binding;binding;catalytic activity;hydrolase activity;hydrolase activity, acting on acid anhydrides;hydrolase activity, acting on acid anhydrides, in phosphorus-containing anhydrides;lipid binding;microfilament motor activity;motor activity;nucleoside-triphosphatase activity;nucleotide binding;phosphatidylinositol binding;phosphatidylino…	apical plasma membrane;basal plasma membrane;basolateral plasma membrane;brush border;cell cortex part;cell part;cell projection;cortical actin cytoskeleton;cortical cytoskeleton;cytoplasm;cytoplasmic part;cytoskeletal part;cytoskeleton;filamentous actin;filopodium;intracellular non-membrane-bounded organelle;intracellular organelle;intracellular organelle part;intracellular part;lateral plasma m…		12
10	10	26.4966	20.1356	16.4966	10.1356	2.68e-24	0	0	7	1	142.59	0	0	7.8	0.6	1	ND	O95382;H0Y894	O95382;H0Y894	Mitogen-activated protein kinase kinase kinase 6	MAP3K6	95834000	aging;anatomical structure development;biological regulation;cAMP catabolic process;cAMP metabolic process;catabolic process;cell chemotaxis;cell development;cell migration;cell motility;cellular catabolic process;cellular component movement;cellular developmental process;cellular metabolic process;cellular nitrogen compound catabolic process;cellular nitrogen compound metabolic process;cellular …	3',5'-cyclic-AMP phosphodiesterase activity;3',5'-cyclic-nucleotide phosphodiesterase activity;adenyl nucleotide binding;adenyl ribonucleotide binding;AMP binding;binding;cAMP binding;catalytic activity;cation binding;cyclic nucleotide binding;cyclic-nucleotide phosphodiesterase activity;drug binding;hydrolase activity;hydrolase activity, acting on ester bonds;ion binding;metal ion binding;nucleo…	cell part;cell projection;cell projection membrane;cell projection part;cilium;cytoplasmic part;cytoskeletal part;cytosol;intracellular organelle part;intracellular part;leading edge membrane;membrane;membrane part;microtubule organizing center;organelle part;perinuclear region of cytoplasm;plasma membrane part;primary cilium;ruffle membrane	Purine metabolism	13
10	10	26.4984	20.0954	16.4984	10.0954	3.11e-45	0	0	8	1	61.89	0	0	18.1	1.6	1	ND	P40222	P40222	Alpha-taxilin	TXLNA	95924000	autophagy;catabolic process;cellular catabolic process;cellular metabolic process;cellular process;metabolic process				13
10	10	23.2728	20.0918	13.2728	10.0918	6.3e-05	0	0	2	1	50.559	0	0	5	1.9	1	ND	Q9UJM3	Q9UJM3	ERBB receptor feedback inhibitor 1	ERRFI1	11252000	apoptosis;biological regulation;cell death;cellular macromolecule metabolic process;cellular metabolic process;cellular nitrogen compound metabolic process;cellular process;death;macromolecule metabolic process;metabolic process;mRNA metabolic process;mRNA processing;nitrogen compound metabolic process;nucleic acid metabolic process;nucleobase-containing compound metabolic process;positive regula…	basal RNA polymerase II transcription machinery binding;basal transcription machinery binding;binding;enzyme binding;enzyme inhibitor activity;enzyme regulator activity;protein binding;RNA polymerase binding;RNA polymerase core enzyme binding;RNA polymerase II core binding	cell part;cytoplasmic part;intracellular membrane-bounded organelle;intracellular organelle;intracellular organelle lumen;intracellular organelle part;intracellular part;membrane-bounded organelle;membrane-enclosed lumen;mitochondrial matrix;mitochondrial part;nucleus;organelle;organelle lumen;organelle part		17
10	10	24.86	19.8602	14.86	9.86021	1.28e-08	0	0	4	1	77.592	0	0	6.8	1.2	1	ND	B1AHB1;P33992;B1AHB2;B1AHA9	B1AHB1;P33992	DNA replication licensing factor MCM5	MCM5	33517000	cellular component assembly;cellular component assembly at cellular level;cellular component organization;cellular component organization at cellular level;cellular component organization or biogenesis;cellular component organization or biogenesis at cellular level;cellular macromolecular complex assembly;cellular macromolecular complex subunit organization;cellular process;formation of translati…	binding;nucleic acid binding;RNA binding;structural molecule activity;translation factor activity, nucleic acid binding;translation initiation factor activity	cell part;cytoplasm;cytoplasmic part;cytosol;eukaryotic translation initiation factor 3 complex;intracellular non-membrane-bounded organelle;intracellular organelle;intracellular organelle part;intracellular part;macromolecular complex;non-membrane-bounded organelle;nuclear part;nucleolus;organelle;organelle part;protein complex	RNA transport	13
22.7513	21.7962	31.2366	31.6175	8.48532	9.82128	4.15e-291	4	2	8	7	11.139	42.9	36.7	100	90.8	0.00313991	-9.1533	P04080	P04080	Cystatin-B	CSTB	6494600000	cell death;cellular macromolecule metabolic process;cellular metabolic process;cellular nitrogen compound metabolic process;cellular process;cellular protein metabolic process;cellular response to stimulus;cellular response to stress;death;defense response;DNA metabolic process;DNA repair;establishment of localization;inflammatory response;macromolecule metabolic process;macromolecule modificatio…	binding;catalytic activity;DNA binding;enzyme binding;NAD+ ADP-ribosyltransferase activity;nucleic acid binding;protein binding;transferase activity;transferase activity, transferring glycosyl groups;transferase activity, transferring pentosyl groups	cell part;cytoplasm;cytoskeletal part;intracellular membrane-bounded organelle;intracellular organelle;intracellular organelle part;intracellular part;macromolecular complex;membrane-bounded organelle;microtubule;nucleus;organelle;organelle part;protein complex;ribonucleoprotein complex;spindle microtubule	Base excision repair	14
10	10	23.6317	19.6754	13.6317	9.67535	3.01e-06	0	0	2	1	62.333	0	0	3.8	2.2	1	ND	Q9Y5A9;S4R3N5;R4GMX0;F8W840;Q9BYJ9;R4GN55;Q7Z739	Q9Y5A9;S4R3N5;R4GMX0;F8W840;Q9BYJ9;R4GN55;Q7Z739	YTH domain family protein 2;YTH domain family protein 1;YTH domain family protein 3	YTHDF2;YTHDF3;YTHDF1	14684000	amine metabolic process;amino acid activation;asparaginyl-tRNA aminoacylation;carboxylic acid metabolic process;cellular amine metabolic process;cellular amino acid metabolic process;cellular ketone metabolic process;cellular macromolecule metabolic process;cellular metabolic process;cellular nitrogen compound metabolic process;cellular process;macromolecule metabolic process;metabolic process;nc…	adenyl nucleotide binding;adenyl ribonucleotide binding;aminoacyl-tRNA ligase activity;asparagine-tRNA ligase activity;ATP binding;binding;catalytic activity;ligase activity;ligase activity, forming aminoacyl-tRNA and related compounds;ligase activity, forming carbon-oxygen bonds;nucleic acid binding;nucleotide binding;purine nucleotide binding;purine ribonucleoside triphosphate binding;purine ri…	cell part;cytoplasm;cytoplasmic part;cytosol;intracellular membrane-bounded organelle;intracellular organelle;intracellular part;membrane-bounded organelle;mitochondrion;organelle	Aminoacyl-tRNA biosynthesis	14
10	22.4829	33.0611	31.972	23.0611	9.4891	0	1	1	25	25	42.621	4	2.1	72.3	79.3	1	-10.0337	P35237	P35237	Serpin B6	SERPINB6	13268000000	biological regulation;BMP signaling pathway;cell surface receptor linked signaling pathway;cellular component organization;cellular component organization at cellular level;cellular component organization or biogenesis;cellular component organization or biogenesis at cellular level;cellular process;cellular response to stimulus;endosome transport;enzyme linked receptor protein signaling pathway;e…	1-phosphatidylinositol binding;binding;cation binding;ion binding;lipid binding;metal ion binding;phosphatidylinositol binding;phosphatidylinositol-3,4,5-trisphosphate binding;phospholipid binding;protein transporter activity;substrate-specific transporter activity;transporter activity	cell part;cytoplasmic part;early endosome membrane;endosomal part;endosome membrane;intracellular organelle part;intracellular part;membrane;organelle membrane;organelle part	Endocytosis;TGF-beta signaling pathway	18
20.8718	20.3008	32.1649	29.6113	11.2931	9.31042	0	2	2	52	38	96.864	2.9	2.2	55.5	45.7	0.0157502	-10.3018	Q92598;B4DYH1;B4DY72;Q5TBM3;R4GN69;E9PDE8;O95757;E7ES43;D6RJ96	Q92598;B4DYH1;B4DY72	Heat shock protein 105 kDa	HSPH1	5659400000	anatomical structure homeostasis;biological regulation;biosynthetic process;catabolic process;cellular biosynthetic process;cellular catabolic process;cellular component organization;cellular component organization at cellular level;cellular component organization or biogenesis;cellular component organization or biogenesis at cellular level;cellular macromolecule biosynthetic process;cellular mac…	ankyrin binding;binding;cytoskeletal protein binding;enzyme binding;protein binding	CCR4-NOT complex;cell part;chromatin;chromosomal part;cytoplasmic part;cytoskeleton;cytosol;heterochromatin;intracellular non-membrane-bounded organelle;intracellular organelle;intracellular organelle part;intracellular part;macromolecular complex;non-membrane-bounded organelle;nuclear chromatin;nuclear chromosome part;nuclear heterochromatin;nuclear part;nuclear telomeric heterochromatin;nucleop…		18
19.6415	20.1514	30.601	29.1716	10.9594	9.0202	0	2	2	81	57	278.16	0.7	0.7	41.2	29.1	0.00572005	-9.98981	O75369;E7EN95;H7C5L4;Q14315;Q8WXT3	O75369;E7EN95	Filamin-B	FLNB	2253000000	anaphase;cell cycle phase;cell cycle process;cell division;cellular process;M phase;M phase of mitotic cell cycle;mitotic anaphase;mitotic prometaphase	adenyl nucleotide binding;adenyl ribonucleotide binding;ATP binding;binding;catalytic activity;DNA binding;helicase activity;hydrolase activity;hydrolase activity, acting on acid anhydrides;hydrolase activity, acting on acid anhydrides, in phosphorus-containing anhydrides;nucleic acid binding;nucleoside-triphosphatase activity;nucleotide binding;purine nucleotide binding;purine ribonucleoside tri…	cell part;chromosomal part;condensed chromosome kinetochore;cytoplasmic part;cytosol;intracellular non-membrane-bounded organelle;intracellular organelle;intracellular organelle part;intracellular part;kinetochore;macromolecular complex;non-membrane-bounded organelle;organelle;organelle part;protein complex		19
27.7459	28.6763	37.2831	37.6841	9.5372	9.00775	0	21	19	51	49	60.021	34.2	30.2	84.1	78.8	0.00297122	-9.27247	B7Z2S5;B7Z904;Q16881;E7ESI6;E2QRB9;E9PIZ5;E9PRI8	B7Z2S5;B7Z904;Q16881;E7ESI6;E2QRB9	Thioredoxin reductase 1, cytoplasmic	TXNRD1	424830000000	anatomical structure development;cell differentiation;cellular developmental process;cellular process;cerebral cortex development;developmental process;neurogenesis		cell part;cytoplasm;cytoskeletal part;intracellular membrane-bounded organelle;intracellular organelle;intracellular organelle part;intracellular part;membrane-bounded organelle;nucleus;organelle;organelle part;spindle pole		19
17.879	19.032	30.3107	28.0312	12.4317	8.9992	0	1	1	43	21	245.44	0.5	0.5	24.9	12.1	0.0139125	-10.7154	E7EVA0;P27816;B9ZVR1;E9PGM5;H7C4C5;B5MEG9;H0Y2V1;F8W9U4;B4DSQ1;H7C456	E7EVA0;P27816;B9ZVR1	Microtubule-associated protein;Microtubule-associated protein 4	MAP4	1629400000	activation of Rac GTPase activity;activation of Ras GTPase activity;activation of Rho GTPase activity;anatomical structure morphogenesis;axonogenesis;biological regulation;blood coagulation;cell part morphogenesis;cell projection morphogenesis;cell projection organization;cellular component morphogenesis;cellular component organization;cellular component organization at cellular level;cellular co…	binding;enzyme binding;enzyme regulator activity;GTPase binding;GTPase regulator activity;guanyl-nucleotide exchange factor activity;nucleoside-triphosphatase regulator activity;protein binding;Rac GTPase binding;Ras GTPase binding;Rho GTPase binding;small GTPase binding	axon;basal part of cell;cell part;cell projection;cell projection part;cytoplasmic part;cytosol;growth cone;intracellular part;neuron projection;perinuclear region of cytoplasm;site of polarized growth		25
18.7359	18.2333	28.5566	27.1256	9.82063	8.89232	5.12e-137	1	1	13	10	26.87	3.4	3	54.5	46.8	0.00650447	-9.35647	H0YNE3;Q06323;H0YLU2;H0YKK6	H0YNE3;Q06323	Proteasome activator complex subunit 1	PSME1	541980000	actin filament-based movement;actin filament-based process;actin-mediated cell contraction;actin-myosin filament sliding;adult heart development;anatomical structure development;anatomical structure morphogenesis;biological regulation;cardiac muscle tissue morphogenesis;cell communication;cellular component movement;cellular component organization;cellular component organization or biogenesis;cel…	actin binding;actin-dependent ATPase activity;adenyl nucleotide binding;adenyl ribonucleotide binding;ATP binding;ATPase activity;ATPase activity, coupled;binding;calmodulin binding;catalytic activity;cytoskeletal protein binding;hydrolase activity;hydrolase activity, acting on acid anhydrides;hydrolase activity, acting on acid anhydrides, in phosphorus-containing anhydrides;microfilament motor a…	A band;actin filament bundle;actomyosin;actomyosin contractile ring;adherens junction;anchoring junction;cell cortex part;cell division site part;cell junction;cell part;cell-cell contact zone;cell-cell junction;cell-substrate adherens junction;cell-substrate junction;contractile fiber;contractile fiber part;contractile ring;cytoplasmic part;cytoskeletal part;cytosol;focal adhesion;Golgi apparatu…	Tight junction;Viral myocarditis	3
10	10	25.1472	18.8768	15.1472	8.87676	2.88e-46	0	0	6	1	171.97	0	0	4.4	0.7	1	ND	H0Y2V6;Q5SW79;E5RGW7;E5RG47;H0Y4T4;Q96L14;E7EWM2;E7EMW0	H0Y2V6;Q5SW79	Centrosomal protein of 170 kDa	CEP170	37640000	establishment of localization;macromolecule metabolic process;metabolic process;multicellular organismal process;neurological system process;primary metabolic process;protein metabolic process;proteolysis;response to stimulus;sensory perception;sensory perception of chemical stimulus;sensory perception of taste;system process;transport	cysteine-type endopeptidase inhibitor activity;endopeptidase inhibitor activity;endopeptidase regulator activity;enzyme inhibitor activity;enzyme regulator activity;peptidase inhibitor activity;peptidase regulator activity	extracellular region		8
24.017	23.3485	34.4825	32.2092	10.4655	8.86061	0	9	7	45	36	59.256	18.4	13	72	62.7	0.0147026	-9.66305	P11413;E9PD92	P11413	Glucose-6-phosphate 1-dehydrogenase	G6PD	29228000000	anatomical structure development;base-excision repair, DNA ligation;biological regulation;catabolic process;cell activation;cell chemotaxis;cell migration;cell motility;cell projection organization;cellular catabolic process;cellular component movement;cellular component organization;cellular component organization at cellular level;cellular component organization or biogenesis;cellular component…	binding;calcium-dependent protein kinase regulator activity;chemoattractant activity;cytokine activity;damaged DNA binding;DNA bending activity;DNA binding;double-stranded DNA binding;enzyme activator activity;enzyme regulator activity;kinase activator activity;kinase regulator activity;nucleic acid binding;nucleic acid binding transcription factor activity;protein binding;protein kinase activato…	cell part;cell projection;cell surface;chromosome;condensed chromosome;cytoplasm;extracellular region part;extracellular space;intracellular membrane-bounded organelle;intracellular non-membrane-bounded organelle;intracellular organelle;intracellular organelle part;intracellular part;membrane-bounded organelle;neuron projection;non-membrane-bounded organelle;nuclear part;nucleoplasm;nucleus;organ…	Base excision repair	2
18.0195	20.4701	27.7486	29.0797	9.72913	8.60963	3.53e-143	1	2	12	13	25.035	4.5	9.4	55.8	55.8	0.0223532	-9.16938	P30041	P30041	Peroxiredoxin-6	PRDX6	859650000			cell part;cytoplasm;intracellular part		6
21.9687	19.9324	30.8064	28.5224	8.83773	8.58995	0	2	1	15	8	49.229	8.9	4.2	44.5	25.6	0.0294713	-8.71384	P31943;G8JLB6;E9PCY7;D6RBM0;D6RIT2;D6RIU0;E7EQJ0;D6RAM1;D6R9T0;D6RFM3;E7EN40;D6RDU3;D6RJ04;D6RIH9;D6RDL0;E5RGV0;H0YB39;D6RF17;H0YBD7;H0YBG7;D6R9D3;E5RGH4;H0YAQ2;F5GZT4;E5RJ94	P31943;G8JLB6;E9PCY7;D6RBM0;D6RIT2;D6RIU0;E7EQJ0;D6RAM1;D6R9T0;D6RFM3;E7EN40;D6RDU3;D6RJ04;D6RIH9	Heterogeneous nuclear ribonucleoprotein H;Heterogeneous nuclear ribonucleoprotein H, N-terminally processed	HNRNPH1	2291000000	biological regulation;biosynthetic process;catabolic process;cell proliferation;cellular biosynthetic process;cellular catabolic process;cellular macromolecule biosynthetic process;cellular macromolecule catabolic process;cellular macromolecule metabolic process;cellular metabolic process;cellular nitrogen compound metabolic process;cellular process;cellular protein metabolic process;cellular res…	acid-amino acid ligase activity;adenyl nucleotide binding;adenyl ribonucleotide binding;ATP binding;binding;catalytic activity;enzyme binding;ligase activity;ligase activity, forming carbon-nitrogen bonds;nucleotide binding;protein binding;protein binding transcription factor activity;purine nucleotide binding;purine ribonucleoside triphosphate binding;purine ribonucleotide binding;ribonucleotide…	cell part;cytoplasm;intracellular membrane-bounded organelle;intracellular organelle;intracellular part;macromolecular complex;membrane-bounded organelle;nucleus;organelle;protein complex;ubiquitin ligase complex	Parkinson's disease;Ubiquitin mediated proteolysis	2
10	19.7292	26.1104	27.8687	16.1104	8.1395	1.55e-144	0	1	6	6	16.648	0	9.1	44.8	44.8	1	-7.26038	Q9UHV9	Q9UHV9	Prefoldin subunit 2	PFDN2	350960000	biological regulation;cellular process;cellular response to stimulus;negative regulation of biological process;negative regulation of biosynthetic process;negative regulation of cell proliferation;negative regulation of cellular biosynthetic process;negative regulation of cellular macromolecule biosynthetic process;negative regulation of cellular metabolic process;negative regulation of cellular …	binding;calcium ion binding;calcium-dependent protein binding;cation binding;identical protein binding;ion binding;metal ion binding;protein binding;protein dimerization activity;protein homodimerization activity	cell part;cell projection;cytoplasm;intracellular membrane-bounded organelle;intracellular organelle;intracellular part;membrane-bounded organelle;nucleus;organelle;ruffle		3
22.3275	20.9313	31.0687	29.0698	8.74115	8.13846	0	1	1	17	9	45.671	2.4	2.4	48.4	29.4	0.0202337	-8.43981	P52597	P52597	Heterogeneous nuclear ribonucleoprotein F;Heterogeneous nuclear ribonucleoprotein F, N-terminally processed	HNRNPF	2864100000	biological regulation;biosynthetic process;cell activation;cell migration;cell motility;cellular biosynthetic process;cellular component movement;cellular component organization;cellular component organization at cellular level;cellular component organization or biogenesis;cellular component organization or biogenesis at cellular level;cellular macromolecule biosynthetic process;cellular macromol…	binding;catalytic activity;cis-trans isomerase activity;isomerase activity;peptide binding;peptidyl-prolyl cis-trans isomerase activity;protein binding;unfolded protein binding;virion binding	cell part;cytoplasmic part;cytosol;extracellular region;intracellular membrane-bounded organelle;intracellular organelle;intracellular part;membrane-bounded organelle;nucleus;organelle		3
10	10	23.4357	17.9918	13.4357	7.99181	0.00034155	0	0	2	1	54.234	0	0	4.3	2.2	1	ND	Q9BR76;F5H0D2;F5H390;E7EW44	Q9BR76;F5H0D2;F5H390;E7EW44	Coronin-1B;Coronin	CORO1B	11607000	apoptosis;biological adhesion;cell adhesion;cell death;cell-cell adhesion;cellular process;death;heterophilic cell-cell adhesion;programmed cell death	binding;carbohydrate binding	cell part;cytoplasm;extracellular region part;extracellular space;intracellular membrane-bounded organelle;intracellular organelle;intracellular part;membrane-bounded organelle;nucleus;organelle		6
10	10	26.1074	17.9662	16.1074	7.96618	1.72e-25	0	0	7	1	59.271	0	0	18.7	2.2	1	ND	O15355	O15355	Protein phosphatase 1G	PPM1G	72552000	androgen receptor signaling pathway;biological regulation;cell cycle phase;cell cycle process;cell division;cellular component organization;cellular component organization at cellular level;cellular component organization or biogenesis;cellular component organization or biogenesis at cellular level;cellular macromolecule metabolic process;cellular metabolic process;cellular nitrogen compound meta…	androgen receptor binding;binding;catalytic activity;chromatin binding;GTP binding;GTPase activity;guanyl nucleotide binding;guanyl ribonucleotide binding;hormone receptor binding;hydrolase activity;hydrolase activity, acting on acid anhydrides;hydrolase activity, acting on acid anhydrides, in phosphorus-containing anhydrides;nuclear hormone receptor binding;nucleoside-triphosphatase activity;nuc…	cell part;cytoplasmic membrane-bounded vesicle;cytoplasmic part;cytoplasmic vesicle;cytosol;intracellular membrane-bounded organelle;intracellular organelle;intracellular organelle part;intracellular part;macromolecular complex;melanosome;membrane part;membrane-bounded organelle;membrane-bounded vesicle;nuclear part;nuclear pore;nucleoplasm;organelle;organelle part;pigment granule;pore complex;pr…	Ribosome biogenesis in eukaryotes;RNA transport	7
21.2879	21.273	24.0199	28.9757	2.732	7.70265	1.61e-139	4	2	5	16	89.786	5.3	2.1	6.5	22	0.16987	-5.21732	P22735;B4DWR7;H0YMQ8;H0YN27	P22735;B4DWR7	Protein-glutamine gamma-glutamyltransferase K	TGM1	565870000	biological regulation;biosynthetic process;cellular biosynthetic process;cellular macromolecule biosynthetic process;cellular macromolecule metabolic process;cellular metabolic process;cellular nitrogen compound metabolic process;cellular process;macromolecule biosynthetic process;macromolecule metabolic process;metabolic process;nitrogen compound metabolic process;nucleic acid metabolic process;…	binding;cation binding;ion binding;metal ion binding;nucleic acid binding;nucleotide binding;RNA binding;transition metal ion binding;zinc ion binding	cell part;cytoplasm;intracellular;intracellular membrane-bounded organelle;intracellular organelle;intracellular part;membrane;membrane-bounded organelle;nucleus;organelle;plasma membrane		2
22.8189	24.5956	31.1681	32.1318	8.3492	7.53619	5.71e-278	2	5	10	10	22.086	10.3	32.7	57	57	0.0158075	-7.9427	P30044	P30044	Peroxiredoxin-5, mitochondrial	PRDX5	8153300000					2
20.0566	19.6483	28.3409	27.1172	8.28431	7.46899	1.59e-139	2	1	13	10	42.766	5.1	4.5	44.9	37.2	0.00663848	-7.87665	P50452;C9JVA8;H7BXK7;B4DTW2;C9JTJ8	P50452;C9JVA8;H7BXK7	Serpin B8	SERPINB8	496010000	biological regulation;cell cycle;cell differentiation;cellular developmental process;cellular macromolecule metabolic process;cellular metabolic process;cellular nitrogen compound metabolic process;cellular process;cellular response to stimulus;cellular response to stress;developmental process;DNA metabolic process;DNA repair;macromolecule metabolic process;metabolic process;neuroendocrine cell d…	enzyme regulator activity;kinase regulator activity	cell part;cyclin-dependent protein kinase holoenzyme complex;intracellular organelle part;intracellular part;macromolecular complex;nuclear cyclin-dependent protein kinase holoenzyme complex;nuclear part;organelle part;protein complex		2
19.8363	20.8467	30.6054	28.1511	10.7691	7.30438	2.23e-241	2	3	20	14	50.394	4.2	6.4	45.5	32.5	0.0208922	-9.03672	P30838;C9JMC5;E9PNN6;I3L3I9;A8MYB8;C9JKT2;I3L4E5;I3L1H6;I3L3W9;J3QS00;E9PJV0;I3L1M4;P48448;J3QRD1;S4R374;S4R3R5;P43353;P51648	P30838;C9JMC5;E9PNN6;I3L3I9;A8MYB8;C9JKT2	Aldehyde dehydrogenase, dimeric NADP-preferring	ALDH3A1	1956900000	actin filament-based movement;actin filament-based process;actin-mediated cell contraction;actin-myosin filament sliding;anatomical structure morphogenesis;biological regulation;cardiac muscle contraction;cardiac muscle tissue morphogenesis;cell projection organization;cellular component movement;cellular component organization;cellular component organization at cellular level;cellular component …		actin cytoskeleton;cell part;contractile fiber;cytoplasm;cytoplasmic part;cytoskeletal part;cytoskeleton;filamentous actin;intracellular non-membrane-bounded organelle;intracellular organelle;intracellular organelle part;intracellular part;macromolecular complex;myofibril;non-membrane-bounded organelle;organelle;organelle part;protein complex		2
19.1391	19.9779	28.4516	27.1168	9.31254	7.13899	5.22e-20	1	1	10	8	48.043	1.9	1.9	21.2	17.2	0.00905748	-8.22576	Q7L1Q6;C9IZ80;C9JFN4;C9J188;C9JWF5;H0Y503;C9JV57	Q7L1Q6;C9IZ80;C9JFN4	Basic leucine zipper and W2 domain-containing protein 1	BZW1	522520000					3
22.2796	21.6837	29.8773	28.6602	7.5977	6.97645	2.27e-144	6	2	20	14	18.502	17.5	10.8	79.5	66.3	0.00853611	-7.28708	P23528;E9PP50;E9PK25;G3V1A4;E9PQB7;E9PS23;E9PLJ3;Q9Y281;F8WDN3	P23528;E9PP50;E9PK25;G3V1A4;E9PQB7;E9PS23;E9PLJ3	Cofilin-1	CFL1	1491600000	aromatic compound biosynthetic process;biosynthetic process;cellular aromatic compound metabolic process;cellular biosynthetic process;cellular component organization;cellular component organization or biogenesis;cellular metabolic process;cellular nitrogen compound biosynthetic process;cellular nitrogen compound metabolic process;cellular process;coenzyme biosynthetic process;coenzyme metabolic …	adenyl nucleotide binding;adenyl ribonucleotide binding;ATP binding;binding;catalytic activity;cation binding;ion binding;metal ion binding;nucleotide binding;purine nucleotide binding;purine ribonucleoside triphosphate binding;purine ribonucleotide binding;ribonucleotide binding;transferase activity	cell junction;cell part;cytoplasm;cytoskeleton;intracellular non-membrane-bounded organelle;intracellular organelle;intracellular part;membrane;non-membrane-bounded organelle;organelle;plasma membrane;postsynaptic membrane;synapse part;synaptic membrane		2
10	18.8193	26.936	25.7183	16.936	6.89904	1.68e-60	0	1	6	4	32.949	0	2.8	28.7	16.8	1	-7.50786	P47755;F8W9N7;C9JUG7;B4DG50	P47755;F8W9N7;C9JUG7;B4DG50	F-actin-capping protein subunit alpha-2	CAPZA2	186380000	actin cytoskeleton organization;actin filament bundle assembly;actin filament organization;actin filament-based process;apoptosis;biological regulation;biosynthetic process;cell death;cellular biosynthetic process;cellular component assembly;cellular component assembly at cellular level;cellular component organization;cellular component organization at cellular level;cellular component organizati…	actin binding;binding;cytoskeletal protein binding;enzyme binding;protein binding;protein binding transcription factor activity;transcription cofactor activity;transcription corepressor activity;transcription factor binding transcription factor activity	cell part;cytoplasm;intracellular membrane-bounded organelle;intracellular organelle;intracellular part;membrane;membrane-bounded organelle;nucleus;organelle;plasma membrane		2
20.9648	19.671	26.7894	26.5695	5.82462	6.8985	1.94e-43	2	2	9	7	81.889	2.5	2.8	12.9	10.4	0.0104725	-6.36156	P07384;E9PL37;E9PLX0;E9PJJ3;E9PLC9;E9PMC6;E9PJA6;E9PSA6;E9PQB3;E9PRM1;E9PIA9	P07384	Calpain-1 catalytic subunit	CAPN1	218460000			cell part;intracellular membrane-bounded organelle;intracellular organelle;intracellular part;membrane-bounded organelle;nucleus;organelle		2
25.8706	26.1338	34.5375	32.7835	8.66695	6.64972	0	15	14	37	34	38.604	32.4	35.4	71.7	67.8	0.0131451	-7.65834	P07355;H0YN42;A6NMY6;H0YMD0;H0YMU9;H0YM50;H0YKS4;H0YNP5;H0YN28;H0YL33;H0YMM1;H0YKZ7;H0YLV6;H0YMT9;H0YKX9;H0YNA0;H0YKL9;H0YMW4;H0YN52;H0YKV8;H0YMD9;H0YKN4;H0YNB8;H0YLE2	P07355;H0YN42;A6NMY6;H0YMD0;H0YMU9;H0YM50;H0YKS4;H0YNP5;H0YN28;H0YL33	Annexin A2;Annexin;Putative annexin A2-like protein	ANXA2;ANXA2P2	34821000000	biological regulation;cellular component movement;cellular component organization;cellular component organization or biogenesis;cellular process;regulation of actin cytoskeleton organization;regulation of actin filament length;regulation of actin filament polymerization;regulation of actin filament-based process;regulation of actin polymerization or depolymerization;regulation of anatomical struc…	structural constituent of cytoskeleton;structural molecule activity	Arp2/3 protein complex;cell part;cytoplasm;cytoskeletal part;intracellular organelle part;intracellular part;macromolecular complex;organelle part;protein complex	Bacterial invasion of epithelial cells;Fc gamma R-mediated phagocytosis;Pathogenic Escherichia coli infection;Regulation of actin cytoskeleton;Shigellosis	2
21.3192	20.908	26.7477	27.5402	5.42851	6.63216	1.29e-102	1	1	6	4	37.821	2.4	2.4	22.1	14.2	0.00543522	-6.03033	P07858;R4GMQ5;E9PR54;E9PJ67;E9PCB3;E9PKQ7;E9PNL5;E9PHZ5;E9PLY3;E9PSG5;E9PQM1;E9PS78	P07858	Cathepsin B;Cathepsin B light chain;Cathepsin B heavy chain	CTSB	315300000	adult behavior;adult locomotory behavior;aging;anatomical structure development;anatomical structure morphogenesis;axonogenesis;behavior;biological regulation;catabolic process;cell communication;cell part morphogenesis;cell projection morphogenesis;cell projection organization;cell-cell signaling;cellular catabolic process;cellular component morphogenesis;cellular component organization;cellular…	2',3'-cyclic-nucleotide 3'-phosphodiesterase activity;binding;catalytic activity;cyclic nucleotide binding;cyclic-nucleotide phosphodiesterase activity;hydrolase activity;hydrolase activity, acting on ester bonds;nucleic acid binding;nucleotide binding;phosphoric diester hydrolase activity;phosphoric ester hydrolase activity;RNA binding	cell part;cell projection;cytoplasm;cytoplasmic membrane-bounded vesicle;cytoplasmic part;cytoplasmic vesicle;cytoskeletal part;extracellular region part;extracellular space;intracellular membrane-bounded organelle;intracellular organelle;intracellular organelle part;intracellular part;macromolecular complex;melanosome;membrane;membrane-bounded organelle;membrane-bounded vesicle;microtubule;micro…		2
21.0156	22.9701	31.1666	29.5551	10.151	6.58506	8.56e-255	3	4	22	19	36.019	8.5	11.4	64.9	54.4	0.0221508	-8.36803	O60218;C9JRZ8	O60218	Aldo-keto reductase family 1 member B10	AKR1B10	3232400000	biological regulation;cellular process;cellular response to stimulus;regulation of biological process;regulation of cellular process;response to stimulus;signal transduction		cell part;cytoplasmic part;intracellular part;perinuclear region of cytoplasm		2
18.915	19.8792	30.0475	26.2907	11.1325	6.41151	0	1	1	25	11	68.064	2.4	1.7	49.6	19.4	0.0455604	-8.77202	Q8WVV4;F2Z2D5	Q8WVV4	Protein POF1B	POF1B	1195100000	biological regulation;positive regulation of actin filament bundle assembly;positive regulation of biological process;positive regulation of cellular component organization;positive regulation of cellular process;positive regulation of cytoskeleton organization;positive regulation of organelle organization;regulation of actin cytoskeleton organization;regulation of actin filament bundle assembly;…	actin binding;binding;cytoskeletal protein binding;protein binding	actin cytoskeleton;actin filament bundle;actomyosin;cell junction;cell part;cell projection;cell projection part;cell-cell junction;cytoplasm;cytoskeletal part;cytoskeleton;dendritic spine;intracellular non-membrane-bounded organelle;intracellular organelle;intracellular organelle part;intracellular part;membrane;neuron projection;neuron spine;non-membrane-bounded organelle;occluding junction;org…		2
25.592	25.1605	32.8312	31.4789	7.23921	6.31844	0	17	15	56	47	95.337	16.9	15.4	52.1	48.6	0.0107859	-6.77882	P13639;K7EJ74;K7EP67	P13639	Elongation factor 2	EEF2	10953000000	biosynthetic process;cellular biosynthetic process;cellular component assembly;cellular component assembly at cellular level;cellular component organization;cellular component organization at cellular level;cellular component organization or biogenesis;cellular component organization or biogenesis at cellular level;cellular macromolecular complex assembly;cellular macromolecular complex subunit o…	adenyl nucleotide binding;adenyl ribonucleotide binding;ATP binding;ATP-dependent polydeoxyribonucleotide 5'-hydroxyl-kinase activity;ATP-dependent polynucleotide kinase activity;ATP-dependent polyribonucleotide 5'-hydroxyl-kinase activity;binding;catalytic activity;kinase activity;nucleobase-containing compound kinase activity;nucleotide binding;phosphotransferase activity, alcohol group as acce…	cell part;intracellular organelle part;intracellular part;macromolecular complex;nuclear part;nucleoplasm;organelle part;protein complex;tRNA-intron endonuclease complex	mRNA surveillance pathway	2
10	19.8103	24.2978	26.0447	14.2978	6.23439	3.1e-07	0	1	2	3	31.321	0	4.2	7.6	10.8	1	-5.36095	O14732;K7EL65;K7ELF8	O14732	Inositol monophosphatase 2	IMPA2	92850000					3
21.39	20.9701	28.3988	27.1988	7.00885	6.22868	1.77e-39	3	2	15	10	531.78	0.6	0.4	3.3	2.2	0.0090983	-6.61876	Q15149;E9PMV1;E9PKG0;H0YDN1;Q9UPN3;H3BPE1;H3BQK9	Q15149	Plectin	PLEC	516550000			cell part;cytoplasm;intracellular membrane-bounded organelle;intracellular organelle;intracellular part;membrane-bounded organelle;nucleus;organelle		1
18.7828	19.7401	25.4947	25.9635	6.71187	6.22334	3.86e-31	1	1	5	5	26.132	3.8	4.3	23.8	27.7	0.00672249	-6.4676	Q9UJ68;H0YAN3;E5RIA9;E5RJK1	Q9UJ68;H0YAN3;E5RIA9	Mitochondrial peptide methionine sulfoxide reductase	MSRA	117350000	actin cytoskeleton organization;actin filament-based process;cellular component organization;cellular component organization at cellular level;cellular component organization or biogenesis;cellular component organization or biogenesis at cellular level;cellular process;cytoskeleton organization;organelle organization	actin binding;actin filament binding;binding;cytoskeletal protein binding;protein binding	actin cytoskeleton;cell part;cytoplasm;cytoskeleton;intracellular non-membrane-bounded organelle;intracellular organelle;intracellular part;non-membrane-bounded organelle;organelle		2
22.2046	22.3307	29.8352	28.532	7.63054	6.20123	3.45e-241	4	4	26	19	28.922	12.9	15.7	66.1	61.7	0.00884167	-6.91588	Q5VU58;D6R904;P06753;K7EP68;H0YL80;H0YNC7;H0YL52;P09493;Q6ZN40;H0YKP3	Q5VU58;D6R904;P06753	Tropomyosin alpha-3 chain	TPM3	1368500000	anatomical structure development;anatomical structure morphogenesis;biological regulation;developmental process;epidermis morphogenesis;epithelium development;lung alveolus development;lung epithelium development;lung vasculature development;negative regulation of biological process;negative regulation of catalytic activity;negative regulation of cell communication;negative regulation of cellular…	enzyme activator activity;enzyme regulator activity;GTPase activator activity;GTPase regulator activity;nucleoside-triphosphatase regulator activity;Ras GTPase activator activity;Rho GTPase activator activity;small GTPase regulator activity	cell part;cytoplasm;extrinsic to internal side of plasma membrane;extrinsic to membrane;extrinsic to plasma membrane;intracellular membrane-bounded organelle;intracellular organelle;intracellular part;membrane part;membrane-bounded organelle;nucleus;organelle;plasma membrane part		1
20.9609	18.9023	27.0809	25.0712	6.12	6.16892	6.28e-58	2	1	6	4	31.35	6.9	3.6	24.9	15.5	0.0506775	-6.14446	P47756;B1AK85;F6USW4;F6Q0E3	P47756;B1AK85	F-actin-capping protein subunit beta	CAPZB	181130000	cellular macromolecule metabolic process;cellular metabolic process;cellular process;cellular protein metabolic process;macromolecule metabolic process;metabolic process;primary metabolic process;protein folding;protein metabolic process			Protein processing in endoplasmic reticulum	3
19.6197	18.6344	25.5007	24.7726	5.88097	6.13822	5.18e-20	2	1	5	5	113.37	1.9	1	5.5	6.8	0.0102296	-6.0096	Q8WWM7;H3BUF6;H3BSK9;H3BRB0	Q8WWM7;H3BUF6	Ataxin-2-like protein	ATXN2L	86931000	anatomical structure development;apoptosis;biological regulation;brain development;cell death;cellular macromolecule metabolic process;cellular metabolic process;cellular process;cellular protein metabolic process;death;developmental process;macromolecule metabolic process;metabolic process;negative regulation of apoptosis;negative regulation of biological process;negative regulation of cell deat…		cell part;cell projection;cytoplasm;cytoplasmic part;cytosol;intracellular part;membrane;neuron projection;plasma membrane		3
21.7742	20.5703	27.8298	26.6495	6.05559	6.07918	2.37e-63	4	2	10	8	38.242	13.3	5.7	34.4	27.8	0.0187605	-6.06739	Q9Y266	Q9Y266	Nuclear migration protein nudC	NUDC	374410000		binding;carboxylic acid binding;catalytic activity;cation binding;dioxygenase activity;ion binding;iron ion binding;L-ascorbic acid binding;metal ion binding;oxidoreductase activity;oxidoreductase activity, acting on paired donors, with incorporation or reduction of molecular oxygen;oxidoreductase activity, acting on paired donors, with incorporation or reduction of molecular oxygen, 2-oxoglutara…			3
20.8211	18.2335	28.5225	24.0741	7.70134	5.84069	3.01e-262	3	1	48	5	469.08	0.6	0.2	12.5	1.2	0.119148	-6.77101	P78527;E7EUY0;F5GX40;H0YG84	P78527;E7EUY0	DNA-dependent protein kinase catalytic subunit	PRKDC	405410000	cell communication;cellular process;establishment of localization;establishment of protein localization;protein transport;transport	binding;lipid binding;phosphatidylinositol binding;phospholipid binding	cell part;membrane		3
24.6164	25.4293	31.3107	31.1834	6.69429	5.75413	0	8	6	25	26	54.861	20.2	13	57.9	54.5	0.00434029	-6.22421	P00352;Q5SYQ9;Q5SYQ8;Q5SYQ7;P05091;F8VP50;H0Y2X5;H0YMG7;P47895;P30837;O94788	P00352	Retinal dehydrogenase 1	ALDH1A1	5340300000	humoral immune response;immune response;immune system process;response to stimulus				2
10	18.8052	25.8566	24.4678	15.8566	5.66266	2.36e-09	0	1	4	3	46.411	0	2.4	6.4	6.2	1	-6.35706	B4DTG6;Q8ND56;K7EMZ9	B4DTG6;Q8ND56;K7EMZ9	Protein LSM14 homolog A	LSM14A	84420000	biosynthetic process;catabolic process;cellular biosynthetic process;cellular catabolic process;cellular component biogenesis;cellular component biogenesis at cellular level;cellular component disassembly;cellular component disassembly at cellular level;cellular component organization;cellular component organization at cellular level;cellular component organization or biogenesis;cellular componen…	binding;nucleic acid binding;RNA binding;structural constituent of ribosome;structural molecule activity	cell part;cytoplasmic part;cytosolic large ribosomal subunit;intracellular non-membrane-bounded organelle;intracellular organelle;intracellular organelle part;intracellular part;large ribosomal subunit;macromolecular complex;non-membrane-bounded organelle;organelle;organelle part;ribonucleoprotein complex;ribosome	Ribosome	2
22.035	22.2465	26.3295	27.83	4.29457	5.58343	0.00090918	2	2	1	1	48.09	4	4	1.9	1.9	0.0227314	-4.939	P0C2Y1	P0C2Y1	Putative neuroblastoma breakpoint family member 7	NBPF7	495810000	cellular process;translational initiation	binding;nucleic acid binding;nucleotide binding;RNA binding;translation factor activity, nucleic acid binding;translation initiation factor activity	cell part;cytoplasmic part;cytosol;eukaryotic translation initiation factor 3 complex;intracellular membrane-bounded organelle;intracellular organelle;intracellular part;macromolecular complex;membrane-bounded organelle;nucleus;organelle;perinuclear region of cytoplasm;protein complex	RNA transport	2
10	18.5994	27.2638	24.1741	17.2638	5.57467	9.63e-68	0	1	12	5	160.74	0	0.6	10.6	3.6	1	-7.11953	F8VU51	F8VU51		YLPM1	180480000	alcohol metabolic process;androgen metabolic process;bile acid biosynthetic process;bile acid catabolic process;bile acid metabolic process;biological regulation;biosynthetic process;C21-steroid hormone metabolic process;carboxylic acid biosynthetic process;carboxylic acid catabolic process;carboxylic acid metabolic process;catabolic process;cellular biosynthetic process;cellular catabolic proces…	binding;catalytic activity;delta4-3-oxosteroid 5beta-reductase activity;enone reductase activity;lipid binding;oxidoreductase activity;oxidoreductase activity, acting on the CH-CH group of donors;oxidoreductase activity, acting on the CH-CH group of donors, NAD or NADP as acceptor;steroid binding	cell part;cytoplasmic part;cytosol;intracellular part	Primary bile acid biosynthesis;Steroid hormone biosynthesis	3
26.9431	26.8056	32.2079	32.3535	5.26479	5.54782	1.52e-281	15	12	25	20	50.14	29.7	27.1	49.8	44.2	0.000342687	-5.40631	P68104;Q5VTE0;Q05639;A6PW80;Q5JR01	P68104;Q5VTE0	Elongation factor 1-alpha 1;Putative elongation factor 1-alpha-like 3	EEF1A1;EEF1A1P5	11039000000	biological regulation;cellular macromolecule metabolic process;cellular metabolic process;cellular nitrogen compound metabolic process;cellular process;cellular response to chemical stimulus;cellular response to cytokine stimulus;cellular response to interferon-gamma;cellular response to organic substance;cellular response to stimulus;CRD-mediated mRNA stabilization;interaction with host;interspe…	binding;mRNA binding;nucleic acid binding;nucleotide binding;poly(A) RNA binding;poly-purine tract binding;RNA binding;single-stranded RNA binding	catalytic step 2 spliceosome;cell part;CRD-mediated mRNA stability complex;cytoplasm;cytoplasmic part;endoplasmic reticulum;histone pre-mRNA 3'end processing complex;intracellular membrane-bounded organelle;intracellular organelle;intracellular organelle part;intracellular part;macromolecular complex;membrane-bounded organelle;nuclear part;nucleoplasm;organelle;organelle part;protein complex;ribo…		2
22.9778	20.2476	27.1359	25.754	4.15807	5.50644	6.08e-106	6	3	10	6	65.747	12.9	6.1	21.8	13.2	0.0873162	-4.83226	E7EQV3;P11940;E7ERJ7;H0YAR2;Q9H361;H0YB86;H0YBN4;E5RGH3;E5RH24;E5RJB9;Q4VXU2;B1ANR1;H0YAS6;H0YB75;H0YC10;E5RHG7;H0YEQ8;H0YAP2;H0YAS7;H0YCC8;Q4VY17;Q96DU9	E7EQV3;P11940;E7ERJ7;H0YAR2;Q9H361	Polyadenylate-binding protein 1;Polyadenylate-binding protein 3	PABPC1;PABPC3	216080000	biological regulation;cell cycle phase;cell cycle process;cell division;cellular component assembly;cellular component assembly at cellular level;cellular component organization;cellular component organization at cellular level;cellular component organization or biogenesis;cellular component organization or biogenesis at cellular level;cellular process;chromosome segregation;cytoskeleton organiza…	binding;chromatin binding;chromatin DNA binding;DNA binding;enzyme regulator activity;GTPase regulator activity;guanyl-nucleotide exchange factor activity;histone binding;nucleic acid binding;nucleoside-triphosphatase regulator activity;nucleosomal DNA binding;nucleosome binding;protein binding;Ran guanyl-nucleotide exchange factor activity;Ras guanyl-nucleotide exchange factor activity;small GTP…	cell part;chromatin;chromosomal part;chromosome;condensed chromosome;condensed nuclear chromosome;cytoplasm;intracellular membrane-bounded organelle;intracellular non-membrane-bounded organelle;intracellular organelle;intracellular organelle part;intracellular part;membrane;membrane-bounded organelle;non-membrane-bounded organelle;nuclear chromatin;nuclear chromosome;nuclear chromosome part;nucle…		2
18.6716	19.0743	25.4176	24.5743	6.74602	5.49999	7.27e-80	1	1	4	4	32.66	2.8	2.8	16.6	16.6	0.00577315	-6.123	Q15181;Q5SQT6	Q15181;Q5SQT6	Inorganic pyrophosphatase	PPA1	74426000	cellular macromolecule metabolic process;cellular metabolic process;cellular nitrogen compound metabolic process;cellular process;macromolecule metabolic process;metabolic process;mRNA metabolic process;mRNA processing;nitrogen compound metabolic process;nuclear mRNA splicing, via spliceosome;nucleic acid metabolic process;nucleobase-containing compound metabolic process;primary metabolic process…	binding;C2H2 zinc finger domain binding;nucleic acid binding;protein binding;protein domain specific binding;RNA binding	Cajal body;catalytic step 2 spliceosome;cell part;intracellular organelle part;intracellular part;macromolecular complex;nuclear body;nuclear part;nuclear speck;nucleoplasm part;organelle part;ribonucleoprotein complex;spliceosomal complex		2
22.7055	21.6036	30.8082	27.0997	8.1027	5.4961	0	4	3	25	12	50.976	9.3	7.1	52.7	31.5	0.0722699	-6.7994	P61978;Q5T6W5;Q5T6W2;Q5T6W1;S4R457;S4R359	P61978;Q5T6W5;Q5T6W2	Heterogeneous nuclear ribonucleoprotein K	HNRNPK	2045000000	cellular component organization;cellular component organization at cellular level;cellular component organization or biogenesis;cellular component organization or biogenesis at cellular level;cellular macromolecule metabolic process;cellular metabolic process;cellular process;cellular protein metabolic process;extracellular matrix organization;extracellular structure organization;macromolecule me…	binding;catalytic activity;cis-trans isomerase activity;isomerase activity;peptide binding;peptidyl-prolyl cis-trans isomerase activity;protein binding;unfolded protein binding	cell part;cytoplasmic membrane-bounded vesicle;cytoplasmic part;cytoplasmic vesicle;endoplasmic reticulum lumen;endoplasmic reticulum part;intracellular membrane-bounded organelle;intracellular organelle;intracellular organelle lumen;intracellular organelle part;intracellular part;melanosome;membrane-bounded organelle;membrane-bounded vesicle;membrane-enclosed lumen;organelle;organelle lumen;orga…		4
22.9551	22.491	29.0761	27.8789	6.12101	5.38792	0	12	8	47	33	280.74	5.9	4.2	26.3	18.6	0.0122191	-5.75447	P21333;Q5HY54;E9PHF0;F8WE98;H0Y5C6;H0Y5F3	P21333;Q5HY54	Filamin-A	FLNA	833860000	biological regulation;biosynthetic process;catabolic process;cellular biosynthetic process;cellular catabolic process;cellular component disassembly;cellular component disassembly at cellular level;cellular component organization;cellular component organization at cellular level;cellular component organization or biogenesis;cellular component organization or biogenesis at cellular level;cellular …	binding;mRNA binding;nucleic acid binding;RNA binding;structural constituent of ribosome;structural molecule activity	cell part;cytoplasmic part;cytosolic small ribosomal subunit;intracellular non-membrane-bounded organelle;intracellular organelle;intracellular organelle part;intracellular part;macromolecular complex;non-membrane-bounded organelle;nuclear part;nucleolus;organelle;organelle part;ribonucleoprotein complex;ribosome;small ribosomal subunit	Ribosome	3
20.3842	19.2933	23.286	24.6202	2.90186	5.327	5.61e-16	2	1	3	5	87.443	3	1.6	4.2	7.2	0.0411747	-4.11443	Q5JQ13;P18206	Q5JQ13;P18206	Vinculin	VCL	45457000	anatomical structure homeostasis;base-excision repair;behavior;biological regulation;biosynthetic process;catabolic process;cell cycle phase;cell cycle process;cellular biosynthetic process;cellular catabolic process;cellular component organization;cellular component organization at cellular level;cellular component organization or biogenesis;cellular component organization or biogenesis at cellu…	5'-3' exonuclease activity;5'-flap endonuclease activity;binding;catalytic activity;cation binding;damaged DNA binding;deoxyribonuclease activity;DNA binding;double-stranded DNA binding;double-stranded DNA specific exodeoxyribonuclease activity;endodeoxyribonuclease activity;endodeoxyribonuclease activity, producing 5'-phosphomonoesters;endonuclease activity;endonuclease activity, active with eit…	cell part;cytoplasmic part;intracellular membrane-bounded organelle;intracellular non-membrane-bounded organelle;intracellular organelle;intracellular organelle part;intracellular part;membrane-bounded organelle;mitochondrion;non-membrane-bounded organelle;nuclear part;nucleolus;nucleoplasm;nucleus;organelle;organelle part	Base excision repair;DNA replication;Non-homologous end-joining	2
10	19.1118	28.5644	24.3955	18.5644	5.28366	1.04e-277	0	1	21	6	101.43	0	1	30.9	8.4	1	-7.36812	Q7Z2W4;C9J6P4;H7C5K1	Q7Z2W4;C9J6P4	Zinc finger CCCH-type antiviral protein 1	ZC3HAV1	420970000	biological regulation;biosynthetic process;catabolic process;cellular biosynthetic process;cellular catabolic process;cellular component disassembly;cellular component disassembly at cellular level;cellular component organization;cellular component organization at cellular level;cellular component organization or biogenesis;cellular component organization or biogenesis at cellular level;cellular …	binding;nucleic acid binding;RNA binding;structural constituent of ribosome;structural molecule activity	cell part;cytoplasmic part;cytosolic small ribosomal subunit;endoplasmic reticulum;intracellular membrane-bounded organelle;intracellular non-membrane-bounded organelle;intracellular organelle;intracellular organelle part;intracellular part;macromolecular complex;membrane-bounded organelle;mitochondrion;non-membrane-bounded organelle;organelle;organelle part;ribonucleoprotein complex;ribosome;sma…	Ribosome	4
22.0314	19.9179	27.144	25.1516	5.11264	5.23362	4.53e-86	2	1	13	6	60.343	3.6	1.8	29.9	14.4	0.0705736	-5.17313	P17987;E7EQR6;F5H282;E7ERF2;F5GZI8;F5GYL4;F5H726;F5H676;F5H136;F5GZ03	P17987;E7EQR6;F5H282;E7ERF2	T-complex protein 1 subunit alpha	TCP1	190860000	anatomical structure development;biological regulation;biosynthetic process;cellular biosynthetic process;cellular component organization;cellular component organization at cellular level;cellular component organization or biogenesis;cellular component organization or biogenesis at cellular level;cellular macromolecule biosynthetic process;cellular macromolecule metabolic process;cellular metabol…		Ada2/Gcn5/Ada3 transcription activator complex;cell part;chromatin remodeling complex;histone acetyltransferase complex;histone methyltransferase complex;intracellular organelle part;intracellular part;macromolecular complex;methyltransferase complex;MLL1 complex;nuclear part;nucleoplasm part;organelle part;protein complex;Set1C/COMPASS complex		2
21.4778	22.0566	28.44	27.2667	6.96221	5.2101	2.15e-194	3	5	12	10	37.497	12.4	15.7	47.2	42.1	0.0113563	-6.08615	Q15365;F8VTZ0	Q15365	Poly(rC)-binding protein 1	PCBP1	550590000	biological regulation;cell cycle arrest;cell cycle process;cell death;cell surface receptor linked signaling pathway;cellular macromolecule metabolic process;cellular metabolic process;cellular nitrogen compound metabolic process;cellular process;cellular response to chemical stimulus;cellular response to cytokine stimulus;cellular response to organic substance;cellular response to stimulus;cytok…	binding;DNA binding;nucleic acid binding;RNA binding;translation factor activity, nucleic acid binding;translation initiation factor activity	cell part;cytoplasm;cytoplasmic part;cytosol;eukaryotic translation initiation factor 4F complex;intracellular part;macromolecular complex;protein complex	RNA transport;Viral myocarditis	2
10	18.8607	27.7354	23.8208	17.7354	4.96	1.22e-209	0	1	18	4	144.73	0	0.6	16.3	3.6	1	-6.91734	O15067;F5GWT9;H0YGH1;J3KTQ5;J3KT98;J3QSG0;J3QSH6	O15067;F5GWT9	Phosphoribosylformylglycinamidine synthase	PFAS	241140000	biological regulation;biosynthetic process;catabolic process;cellular biosynthetic process;cellular catabolic process;cellular component disassembly;cellular component disassembly at cellular level;cellular component organization;cellular component organization at cellular level;cellular component organization or biogenesis;cellular component organization or biogenesis at cellular level;cellular …	binding;nucleotide binding;protein binding;structural constituent of ribosome;structural molecule activity;translation initiation factor binding	cell part;cytoplasm;cytoplasmic part;cytosolic small ribosomal subunit;intracellular membrane-bounded organelle;intracellular non-membrane-bounded organelle;intracellular organelle;intracellular organelle part;intracellular part;macromolecular complex;membrane-bounded organelle;non-membrane-bounded organelle;nuclear part;nucleolus;nucleus;organelle;organelle part;ribonucleoprotein complex;ribosom…	Ribosome	4
21.4817	20.3459	28.357	25.2984	6.87527	4.9525	9.25e-149	2	1	17	13	25.468	9.4	4.3	64.5	56.4	0.0683773	-5.91388	P04183;K7ERV3;K7ES52;K7ERJ1;K7ENW5	P04183;K7ERV3	Thymidine kinase, cytosolic;Thymidine kinase	TK1	389320000	activation of caspase activity;aggresome assembly;biological regulation;biosynthetic process;carbohydrate metabolic process;catabolic process;cellular biosynthetic process;cellular carbohydrate metabolic process;cellular catabolic process;cellular component assembly;cellular component assembly at cellular level;cellular component organization;cellular component organization at cellular level;cell…	adenyl nucleotide binding;adenyl ribonucleotide binding;ATP binding;ATPase activity;binding;catalytic activity;hydrolase activity;hydrolase activity, acting on acid anhydrides;hydrolase activity, acting on acid anhydrides, in phosphorus-containing anhydrides;lipid binding;nucleoside-triphosphatase activity;nucleotide binding;polyubiquitin binding;protein binding;purine nucleotide binding;purine r…	cell part;chromosomal part;cytoplasm;cytoplasmic part;cytosol;endoplasmic reticulum;intracellular membrane-bounded organelle;intracellular organelle;intracellular organelle part;intracellular part;macromolecular complex;membrane-bounded organelle;nucleus;organelle;organelle part;proteasome complex;protein complex;site of double-strand break	Protein processing in endoplasmic reticulum	2
23.6935	24.7527	27.6311	29.6754	3.93762	4.92276	8.63e-115	6	4	7	8	44.552	16.3	10.9	22.1	22.3	0.0613738	-4.43019	P07339;H7C469;H7C1V0;F8WD96;C9JH19;F8W787	P07339;H7C469;H7C1V0	Cathepsin D;Cathepsin D light chain;Cathepsin D heavy chain	CTSD	1176400000	biological adhesion;biosynthetic process;catabolic process;cell adhesion;cellular biosynthetic process;cellular catabolic process;cellular component assembly;cellular component assembly at cellular level;cellular component disassembly;cellular component disassembly at cellular level;cellular component organization;cellular component organization at cellular level;cellular component organization o…	binding;laminin receptor activity;receptor activity;ribonucleoprotein binding;ribosome binding;structural constituent of ribosome;structural molecule activity	90S preribosome;cell part;cytosolic small ribosomal subunit;intracellular membrane-bounded organelle;intracellular organelle;intracellular organelle part;intracellular part;macromolecular complex;membrane;membrane-bounded organelle;nucleus;organelle;organelle part;plasma membrane;preribosome;ribonucleoprotein complex;small ribosomal subunit	Ribosome	5
19.1038	19.5362	26.4836	24.2689	7.37973	4.73264	7.19e-74	1	2	5	3	31.554	3.3	7.8	28.3	17.5	0.0329989	-6.05619	P29966	P29966	Myristoylated alanine-rich C-kinase substrate	MARCKS	119480000	anatomical structure morphogenesis;axonogenesis;biological regulation;cell part morphogenesis;cell projection morphogenesis;cell projection organization;cellular component morphogenesis;cellular component organization;cellular component organization at cellular level;cellular component organization or biogenesis;cellular component organization or biogenesis at cellular level;cellular developmenta…	binding;calcium ion binding;calcium-dependent protein binding;cation binding;cytoskeletal protein binding;identical protein binding;ion binding;ion transmembrane transporter activity;metal ion binding;protein binding;protein dimerization activity;protein homodimerization activity;substrate-specific transmembrane transporter activity;substrate-specific transporter activity;transition metal ion bin…	cell part;cell projection;cytoplasmic part;cytosol;envelope;extrinsic to internal side of plasma membrane;extrinsic to membrane;extrinsic to plasma membrane;intracellular organelle part;intracellular part;membrane part;nuclear envelope;nuclear part;organelle envelope;organelle part;perinuclear region of cytoplasm;plasma membrane part;ruffle		7
17.1746	16.2973	25.1379	21.024	7.96329	4.72679	2.17e-15	1	1	4	1	15.224	5.9	5.9	31.1	5.9	0.0945492	-6.34504	K7EP23;K7EMT0;K7EKV8;Q15428	K7EP23;K7EMT0;K7EKV8;Q15428	Splicing factor 3A subunit 2	SF3A2	39282000	biosynthetic process;catabolic process;cellular biosynthetic process;cellular catabolic process;cellular component disassembly;cellular component disassembly at cellular level;cellular component organization;cellular component organization at cellular level;cellular component organization or biogenesis;cellular component organization or biogenesis at cellular level;cellular macromolecular complex…	binding;nucleic acid binding;RNA binding;structural constituent of ribosome;structural molecule activity	cell part;cytoplasmic part;cytosolic large ribosomal subunit;intracellular non-membrane-bounded organelle;intracellular organelle;intracellular organelle part;intracellular part;large ribosomal subunit;macromolecular complex;non-membrane-bounded organelle;organelle;organelle part;ribonucleoprotein complex;ribosome	Ribosome	5
24.0463	23.4621	31.0894	28.1651	7.04309	4.703	0	3	2	6	5	47.766	31	22.8	49.8	42.7	0.0588212	-5.87304	Q5JP53;P07437;Q5ST81;E9PBJ4	Q5JP53;P07437;Q5ST81	Tubulin beta chain	TUBB	2641800000	alcohol metabolic process;amine metabolic process;anatomical structure development;biosynthetic process;carbohydrate metabolic process;carbohydrate transport;cellular amine metabolic process;cellular biogenic amine metabolic process;cellular biosynthetic process;cellular carbohydrate metabolic process;cellular lipid metabolic process;cellular metabolic process;cellular nitrogen compound metabolic…	binding;carboxylic acid binding;fatty acid binding;lipid binding;monocarboxylic acid binding;transporter activity	cell part;cytoplasm;intracellular part	PPAR signaling pathway	9
23.5346	22.9778	30.7953	27.6659	7.26072	4.68812	1.01e-235	6	4	24	13	55.023	13.4	7.9	54.3	25.9	0.0640384	-5.97442	O60701;E7ER83;E7ETF4;E7EV97;E7ER95;D6RHF4;E9PBD2	O60701	UDP-glucose 6-dehydrogenase	UGDH	2134500000	biological regulation;cellular process;cellular response to stimulus;intracellular signal transduction;positive regulation of catalytic activity;positive regulation of GTPase activity;positive regulation of hydrolase activity;positive regulation of molecular function;regulation of biological process;regulation of catabolic process;regulation of catalytic activity;regulation of cellular catabolic …	binding;enzyme activator activity;enzyme regulator activity;GTPase activator activity;GTPase regulator activity;lipid binding;nucleoside-triphosphatase regulator activity;phosphatidylinositol binding;phospholipid binding	actin cytoskeleton;cell cortex;cell junction;cell part;cytoplasmic part;cytoskeletal part;cytoskeleton;cytosol;endoplasmic reticulum membrane;endoplasmic reticulum part;endosomal part;endosome membrane;Golgi apparatus part;Golgi membrane;intracellular;intracellular non-membrane-bounded organelle;intracellular organelle;intracellular organelle part;intracellular part;membrane;membrane part;non-mem…		3
22.2829	21.988	26.6931	26.6378	4.41023	4.64984	2.13e-36	3	2	5	5	27.435	11.8	7.8	28.6	28.6	0.00109497	-4.53004	Q3B7A4;F8VWS0;P05388;G3V210;F8VU65;F8VS58;F8VQY6;F8VPE8;F8VRK7;F8VW21;F8VZS0;Q8NHW5;F8VWV4;F8W1K8	Q3B7A4;F8VWS0;P05388;G3V210;F8VU65;F8VS58;F8VQY6;F8VPE8;F8VRK7;F8VW21;F8VZS0;Q8NHW5	60S acidic ribosomal protein P0;60S acidic ribosomal protein P0-like	RPLP0;RPLP0P6	224160000	anaphase;anaphase-promoting complex-dependent proteasomal ubiquitin-dependent protein catabolic process;attachment of spindle microtubules to chromosome;attachment of spindle microtubules to kinetochore;biological regulation;catabolic process;cell cycle checkpoint;cell cycle phase;cell cycle process;cell division;cellular catabolic process;cellular component organization;cellular component organi…		cell part;chromosomal part;condensed chromosome kinetochore;cytoplasmic part;cytosol;intracellular membrane-bounded organelle;intracellular non-membrane-bounded organelle;intracellular organelle;intracellular organelle part;intracellular part;kinetochore;macromolecular complex;membrane-bounded organelle;non-membrane-bounded organelle;nucleus;organelle;organelle part;protein complex	Cell cycle;Cell cycle - yeast	3
22.075	21.1971	26.5339	25.7936	4.45893	4.59649	4.57e-63	5	3	12	9	73.114	8.6	4.4	21	17.4	0.0157039	-4.52772	Q92945;M0R0I5;M0QYH3;M0QXW7;M0R3J3	Q92945;M0R0I5	Far upstream element-binding protein 2	KHSRP	171450000	cellular macromolecule metabolic process;cellular metabolic process;cellular nitrogen compound metabolic process;cellular process;establishment of localization;establishment of localization in cell;establishment of RNA localization;interaction with host;interspecies interaction between organisms;intracellular transport;intronless viral mRNA export from host nucleus;macromolecule metabolic process…	binding;nucleic acid binding;RNA binding	cell part;intracellular organelle part;intracellular part;macromolecular complex;nuclear part;organelle part;protein complex;transcription export complex	RNA transport;Spliceosome	4
23.275	23.4583	26.1795	28.0302	2.9045	4.57192	4.51e-48	5	4	7	9	46.276	11.1	11.4	16.8	19.3	0.0566679	-3.73821	Q96P63;Q3SYB4	Q96P63;Q3SYB4	Serpin B12	SERPINB12	387050000	apoptosis;biological regulation;cell death;cellular process;cellular response to stimulus;death;programmed cell death;regulation of biological process;regulation of biosynthetic process;regulation of cellular biosynthetic process;regulation of cellular macromolecule biosynthetic process;regulation of cellular metabolic process;regulation of cellular process;regulation of gene expression;regulatio…	binding;DNA binding;nucleic acid binding	cell part;cytoplasm;cytoplasmic part;cytoskeletal part;intracellular membrane-bounded organelle;intracellular organelle;intracellular organelle part;intracellular part;membrane-bounded organelle;microtubule organizing center;nucleus;organelle;organelle part		4
19.7548	19.849	22.3179	24.3805	2.56313	4.53142	1.06e-05	1	1	1	2	26.599	4.1	4.1	4.1	8.6	0.0752587	-3.54727	P56537;B7ZBH1	P56537;B7ZBH1	Eukaryotic translation initiation factor 6	EIF6	28897000	biological regulation;cell cycle phase;cell cycle process;cellular component organization;cellular component organization at cellular level;cellular component organization or biogenesis;cellular component organization or biogenesis at cellular level;cellular macromolecule metabolic process;cellular metabolic process;cellular process;cellular protein metabolic process;cellular response to stimulus…	14-3-3 protein binding;binding;enzyme activator activity;enzyme inhibitor activity;enzyme regulator activity;molecular transducer activity;phosphatase regulator activity;protein binding;signal transducer activity	actin cytoskeleton;cell part;centrosome;chromosomal part;contractile fiber;cytoplasm;cytoplasmic part;cytoskeletal part;cytoskeleton;intracellular non-membrane-bounded organelle;intracellular organelle;intracellular organelle part;intracellular part;kinetochore;macromolecular complex;membrane;microtubule organizing center;non-membrane-bounded organelle;nuclear part;nucleoplasm;organelle;organelle…	Focal adhesion;Long-term potentiation;Regulation of actin cytoskeleton;Vascular smooth muscle contraction	3
10	17.9659	23.6709	22.4679	13.6709	4.502	1.27e-25	0	1	3	1	33.428	0	4.7	12.8	4.7	1	-5.10349	P53004;C9J1E1	P53004	Biliverdin reductase A	BLVRA	19412000	adherens junction organization;anatomical structure development;anatomical structure morphogenesis;axon guidance;axonogenesis;biological regulation;cell differentiation;cell division;cell junction organization;cell part morphogenesis;cell projection morphogenesis;cell projection organization;cell surface receptor linked signaling pathway;cell-cell junction organization;cellular component morphoge…		apical part of cell;basolateral plasma membrane;cell part;cytoplasmic part;early endosome;endosome;extrinsic to membrane;extrinsic to plasma membrane;integral to membrane;integral to plasma membrane;intracellular membrane-bounded organelle;intracellular organelle;intracellular part;intrinsic to membrane;intrinsic to plasma membrane;membrane part;membrane-bounded organelle;nucleus;organelle;plasma…	Notch signaling pathway	5
19.7876	20.7178	24.3055	25.131	4.51788	4.41318	9.22e-16	1	2	4	4	47.837	3.9	6.4	11.7	11.7	0.0188456	-4.46553	B7Z254;Q15084;F8WA83;B5MCQ5	B7Z254;Q15084;F8WA83;B5MCQ5	Protein disulfide-isomerase A6	PDIA6	63760000	biological regulation;biosynthetic process;cellular biosynthetic process;cellular macromolecule biosynthetic process;cellular macromolecule metabolic process;cellular metabolic process;cellular nitrogen compound metabolic process;cellular process;immune response;immune system process;macromolecule biosynthetic process;macromolecule metabolic process;metabolic process;nitrogen compound metabolic p…	adenyl nucleotide binding;adenyl ribonucleotide binding;ATP binding;binding;catalytic activity;DNA binding;double-stranded RNA binding;nucleic acid binding;nucleotide binding;purine nucleotide binding;purine ribonucleoside triphosphate binding;purine ribonucleotide binding;ribonucleotide binding;RNA binding;transferase activity	cell part;cytoplasm;intracellular non-membrane-bounded organelle;intracellular organelle;intracellular organelle part;intracellular part;macromolecular complex;non-membrane-bounded organelle;nuclear part;nucleolus;organelle;organelle part;ribonucleoprotein complex		3
23.5276	23.5354	26.4057	27.9165	2.87816	4.3811	5.62e-204	5	5	8	12	59.755	11.4	11.4	20.3	26.2	0.0406892	-3.62963	P04040	P04040	Catalase	CAT	388890000	anaphase;biological regulation;cell cycle phase;cell cycle process;cell division;cell proliferation;cellular localization;cellular macromolecule localization;cellular process;cellular protein localization;G2/M transition of mitotic cell cycle;localization;M phase;M phase of mitotic cell cycle;macromolecule localization;mitotic anaphase;mitotic prometaphase;negative regulation of biological proces…	binding;cytoskeletal protein binding;microtubule binding;microtubule plus-end binding;protein binding;protein C-terminus binding;tubulin binding	cell cortex part;cell part;cell projection membrane;cell projection part;centrosome;cortical cytoskeleton;cortical microtubule cytoskeleton;cytoplasmic microtubule;cytoplasmic part;cytoskeletal part;cytoskeleton;cytosol;Golgi apparatus;intracellular membrane-bounded organelle;intracellular non-membrane-bounded organelle;intracellular organelle;intracellular organelle part;intracellular part;macro…		4
23.3934	23.2372	28.3006	27.5923	4.90719	4.3551	4.95e-149	6	4	16	14	67.877	10.4	5.9	27.4	26	0.00607458	-4.63115	P29401;B4E022;E9PFF2;F8W888;F8WAX4	P29401;B4E022	Transketolase	TKT	591250000	ATP-dependent chromatin remodeling;biological regulation;biosynthetic process;cell cycle phase;cell cycle process;cell division;cellular biosynthetic process;cellular component assembly;cellular component assembly at cellular level;cellular component organization;cellular component organization at cellular level;cellular component organization or biogenesis;cellular component organization or biog…	5'-3' DNA helicase activity;adenyl nucleotide binding;adenyl ribonucleotide binding;ATP binding;ATPase activity;ATPase activity, coupled;ATP-dependent 5'-3' DNA helicase activity;ATP-dependent DNA helicase activity;ATP-dependent helicase activity;binding;catalytic activity;DNA helicase activity;DNA-dependent ATPase activity;helicase activity;hydrolase activity;hydrolase activity, acting on acid a…	cell part;chromatin remodeling complex;chromosomal part;cytoplasmic part;cytoskeletal part;DNA helicase complex;Golgi apparatus;H4/H2A histone acetyltransferase complex;histone acetyltransferase complex;histone methyltransferase complex;Ino80 complex;intracellular membrane-bounded organelle;intracellular organelle;intracellular organelle part;intracellular part;macromolecular complex;membrane;mem…	Wnt signaling pathway	2
19.5608	19.1728	23.8982	23.4986	4.33738	4.32588	5.65e-06	1	1	2	2	50.957	2.6	2.6	4.9	4.9	0.00410804	-4.33163	H0Y4R1;P12268	H0Y4R1;P12268	Inosine-5-monophosphate dehydrogenase 2	IMPDH2	31194000	actin cytoskeleton organization;actin filament-based process;anatomical structure development;B cell activation;cell activation;cell cycle;cellular component organization;cellular component organization at cellular level;cellular component organization or biogenesis;cellular component organization or biogenesis at cellular level;cellular macromolecule metabolic process;cellular metabolic process;…	nucleic acid binding transcription factor activity;sequence-specific DNA binding transcription factor activity	cell part;cytoplasmic part;cytosolic part;intracellular part;macromolecular complex;prefoldin complex;protein complex		3
28.5612	28.8111	33.6678	33.0387	5.10654	4.22755	0	36	32	45	49	70.897	42.7	41.8	61.3	65.5	0.00521803	-4.66705	P11142;E9PKE3;E9PNE6;A8K7Q2;E9PN89;E9PS65;E9PM13;E9PLF4;E9PQQ4;E9PQK7;E9PK54;E9PPY6;E9PI65;E9PN25	P11142;E9PKE3;E9PNE6;A8K7Q2	Heat shock cognate 71 kDa protein	HSPA8	24645000000	actin cytoskeleton organization;actin filament capping;actin filament-based process;biological regulation;blood coagulation;cellular component assembly;cellular component movement;cellular component organization;cellular component organization at cellular level;cellular component organization or biogenesis;cellular component organization or biogenesis at cellular level;cellular process;coagulatio…	actin binding;binding;cytoskeletal protein binding;protein binding	cell part;cytoplasmic part;cytoskeletal part;cytosol;extracellular region;F-actin capping protein complex;intracellular organelle part;intracellular part;macromolecular complex;organelle part;protein complex;WASH complex		3
10	18.6948	23.6627	22.8916	13.6627	4.19681	1.49e-14	0	1	2	2	75.356	0	2.2	3.8	3.8	1	-4.58238	Q8IVT2	Q8IVT2	Mitotic interactor and substrate of PLK1	MISP	26540000	biosynthetic process;catabolic process;cellular biosynthetic process;cellular catabolic process;cellular component biogenesis;cellular component biogenesis at cellular level;cellular component disassembly;cellular component disassembly at cellular level;cellular component organization;cellular component organization at cellular level;cellular component organization or biogenesis;cellular componen…	binding;nucleic acid binding;RNA binding;rRNA binding;structural constituent of ribosome;structural molecule activity	cell part;cytoplasmic part;cytosolic large ribosomal subunit;intracellular non-membrane-bounded organelle;intracellular organelle;intracellular organelle part;intracellular part;large ribosomal subunit;macromolecular complex;non-membrane-bounded organelle;nuclear part;nucleolus;organelle;organelle part;ribonucleoprotein complex;ribosome	Ribosome	5
10	19.3388	25.893	23.5302	15.893	4.19141	6.17e-09	0	1	4	2	29.574	0	3	13.3	6.1	1	-5.37281	P40261;F5H0R4	P40261;F5H0R4	Nicotinamide N-methyltransferase	NNMT	76970000	alternative nuclear mRNA splicing, via spliceosome;biological regulation;biosynthetic process;cellular biosynthetic process;cellular macromolecule biosynthetic process;cellular macromolecule metabolic process;cellular metabolic process;cellular nitrogen compound metabolic process;cellular process;cellular response to stimulus;cellular response to stress;DNA metabolic process;DNA recombination;DNA…	binding;DNA binding;nucleic acid binding;nucleotide binding;RNA binding	cell part;cytoplasm;intracellular organelle part;intracellular part;nuclear body;nuclear matrix;nuclear part;nucleoplasm part;organelle part;paraspeckles		3
22.4348	21.1915	28.2171	25.3819	5.78232	4.19036	7.53e-150	5	3	20	11	120.84	5.1	2.8	22.4	11.2	0.0843531	-4.98634	P53396;B4E3P0;K7ESG8	P53396;B4E3P0	ATP-citrate synthase	ACLY	376910000	activation of MAPKK activity;activation of protein kinase activity;biological regulation;cellular macromolecule metabolic process;cellular metabolic process;cellular process;cellular protein metabolic process;cellular response to stimulus;intracellular protein kinase cascade;intracellular signal transduction;macromolecule metabolic process;macromolecule modification;MAPKKK cascade;metabolic proce…	adenyl nucleotide binding;adenyl ribonucleotide binding;ATP binding;binding;catalytic activity;cation binding;ion binding;kinase activity;MAP kinase kinase kinase activity;metal ion binding;molecular transducer activity;nucleotide binding;phosphotransferase activity, alcohol group as acceptor;protein kinase activity;protein serine/threonine kinase activity;purine nucleotide binding;purine ribonuc…			2
22.8026	22.7882	27.6825	26.9608	4.87995	4.1726	1.4e-137	5	7	11	11	56.806	12.1	14.7	26.6	27.9	0.00629851	-4.52627	F5GWF6;P78371;F8VQ14	F5GWF6;P78371;F8VQ14	T-complex protein 1 subunit beta	CCT2	413640000	biological regulation;biosynthetic process;catabolic process;cellular biosynthetic process;cellular catabolic process;cellular component disassembly;cellular component disassembly at cellular level;cellular component organization;cellular component organization at cellular level;cellular component organization or biogenesis;cellular component organization or biogenesis at cellular level;cellular …	binding;DNA binding;nucleic acid binding;RNA binding;structural constituent of ribosome;structural molecule activity	cell part;cytoplasmic part;cytosolic large ribosomal subunit;intracellular non-membrane-bounded organelle;intracellular organelle;intracellular organelle part;intracellular part;large ribosomal subunit;macromolecular complex;non-membrane-bounded organelle;organelle;organelle part;ribonucleoprotein complex;ribosome	Ribosome	1
21.4401	20.7046	23.5118	24.875	2.07169	4.17047	2.49e-70	1	1	2	2	27.887	4.4	4.4	10.5	10.5	0.0564178	-3.12108	O14818;H0Y586;Q8TAA3	O14818;H0Y586;Q8TAA3	Proteasome subunit alpha type-7;Proteasome subunit alpha type-7-like	PSMA7;PSMA8	47285000	biological regulation;biosynthetic process;catabolic process;cell differentiation;cellular biosynthetic process;cellular catabolic process;cellular component assembly;cellular component assembly at cellular level;cellular component disassembly;cellular component disassembly at cellular level;cellular component organization;cellular component organization at cellular level;cellular component organ…	binding;mRNA 5'-UTR binding;mRNA binding;nucleic acid binding;RNA binding;structural constituent of ribosome;structural molecule activity;translation regulator activity	cell part;cytoplasmic part;cytosolic small ribosomal subunit;intracellular membrane-bounded organelle;intracellular non-membrane-bounded organelle;intracellular organelle;intracellular organelle part;intracellular part;macromolecular complex;membrane-bounded organelle;mitochondrion;non-membrane-bounded organelle;nuclear part;nucleolus;organelle;organelle part;ribonucleoprotein complex;ribosome;sm…	Ribosome	11
26.3105	25.2892	32.7007	29.4222	6.39018	4.13301	0	12	8	27	13	50.135	28.4	20.4	56.5	32.4	0.092019	-5.2616	Q71U36;Q13748;Q6PEY2;Q9NY65;C9J2C0	Q71U36;Q13748;Q6PEY2	Tubulin alpha-1A chain;Tubulin alpha-3C/D chain;Tubulin alpha-3E chain	TUBA1A;TUBA3C;TUBA3E	7984000000	biosynthetic process;catabolic process;cellular biosynthetic process;cellular catabolic process;cellular component disassembly;cellular component disassembly at cellular level;cellular component organization;cellular component organization at cellular level;cellular component organization or biogenesis;cellular component organization or biogenesis at cellular level;cellular macromolecular complex…	binding;nucleic acid binding;RNA binding;structural constituent of ribosome;structural molecule activity	cell part;cytoplasmic part;cytosolic large ribosomal subunit;intracellular non-membrane-bounded organelle;intracellular organelle;intracellular organelle part;intracellular part;large ribosomal subunit;macromolecular complex;non-membrane-bounded organelle;organelle;organelle part;ribonucleoprotein complex;ribosome	Ribosome	3
25.2483	24.6695	32.1559	28.6741	6.90757	4.00461	0	12	9	27	16	49.83	26.3	21.8	51.9	33.5	0.0906264	-5.45609	P68371;I3L2F9;A6NNZ2;M0R2D3;A6NKZ8;M0R042;M0QYM7;M0R2T4	P68371	Tubulin beta-4B chain	TUBB4B	5308500000	biosynthetic process;catabolic process;cellular biosynthetic process;cellular catabolic process;cellular component disassembly;cellular component disassembly at cellular level;cellular component organization;cellular component organization at cellular level;cellular component organization or biogenesis;cellular component organization or biogenesis at cellular level;cellular macromolecular complex…	binding;nucleic acid binding;RNA binding;rRNA binding;structural constituent of ribosome;structural molecule activity	cell part;cytoplasmic part;cytosolic small ribosomal subunit;intracellular non-membrane-bounded organelle;intracellular organelle;intracellular organelle part;intracellular part;macromolecular complex;non-membrane-bounded organelle;organelle;organelle part;ribonucleoprotein complex;ribosome;small ribosomal subunit	Ribosome	4
22.7586	22.9182	27.2374	26.8925	4.47887	3.97432	7.51e-52	4	5	10	9	57.924	6.5	7.8	20	21.7	0.0020156	-4.22659	P50991;B7Z9L0;B7Z2F4	P50991;B7Z9L0;B7Z2F4	T-complex protein 1 subunit delta	CCT4	313690000	biosynthetic process;catabolic process;cellular biosynthetic process;cellular catabolic process;cellular component disassembly;cellular component disassembly at cellular level;cellular component organization;cellular component organization at cellular level;cellular component organization or biogenesis;cellular component organization or biogenesis at cellular level;cellular macromolecular complex…	binding;nucleic acid binding;RNA binding;structural constituent of ribosome;structural molecule activity	cell part;cytosolic large ribosomal subunit;intracellular organelle part;intracellular part;large ribosomal subunit;macromolecular complex;organelle part;ribonucleoprotein complex	Ribosome	5
20.5031	19.1907	25.1469	23.155	4.6438	3.96432	0.00017975	1	1	2	1	27.164	3.4	3.4	10.1	3.4	0.0689394	-4.30406	E7ESI2;P24941;G3V5T9;F8VXD2;K7ELV5;F8VYH9;B4DNF9;F8VZZ0;E5RIU6;F8VTV8;F8VWX7;F8VZ51;K7EJ83;H0YAZ9;Q00535;P06493;P11802;Q00526;Q00534;E7EUK8;P50750;E5RGN0;Q96Q40;O94921;F5H6Z0;Q07002;Q00536;Q00537;J3QSD7;Q9NYV4;Q14004	E7ESI2;P24941;G3V5T9;F8VXD2;K7ELV5;F8VYH9;B4DNF9;F8VZZ0;E5RIU6;F8VTV8;F8VWX7;F8VZ51;K7EJ83;H0YAZ9;Q00535;P06493;P11802;Q00526;Q00534;E7EUK8;P50750;E5RGN0;Q96Q40;O94921;F5H6Z0;Q07002;Q00536;Q00537;J3QSD7;Q9NYV4;Q14004	Cyclin-dependent kinase 2;Cyclin-dependent kinase 5;Cyclin-dependent kinase 1;Cyclin-dependent kinase 4;Cyclin-dependent kinase 3;Cyclin-dependent kinase 6;Cyclin-dependent kinase 9;Cyclin-dependent kinase 15;Cyclin-dependent kinase 14;Cyclin-dependent kinase 18;Cyclin-dependent kinase 16;Cyclin-dependent kinase 17;Cyclin-dependent kinase 12;Cyclin-dependent kinase 13	CDK2;CDK4;CDK3;CDK1;CDK16;CDK5;CDK6;CDK14;CDK9;CDK15;CDK17;CDK18;CDK12;CDK13	48576000	ATP catabolic process;ATP metabolic process;catabolic process;cellular catabolic process;cellular macromolecule catabolic process;cellular macromolecule metabolic process;cellular metabolic process;cellular nitrogen compound catabolic process;cellular nitrogen compound metabolic process;cellular process;heterocycle catabolic process;heterocycle metabolic process;interaction with host;interspecies…	4 iron, 4 sulfur cluster binding;adenyl nucleotide binding;adenyl ribonucleotide binding;ATP binding;ATPase activity;binding;catalytic activity;cation binding;electron carrier activity;enzyme inhibitor activity;enzyme regulator activity;hydrolase activity;hydrolase activity, acting on acid anhydrides;hydrolase activity, acting on acid anhydrides, in phosphorus-containing anhydrides;ion binding;ir…	cell part;cytoplasmic part;intracellular membrane-bounded organelle;intracellular organelle;intracellular part;membrane-bounded organelle;mitochondrion;organelle		4
22.876	22.598	28.0344	26.5595	5.15837	3.9615	1.66e-104	5	6	15	11	55.348	9.1	11.1	31.2	24.1	0.0260294	-4.55993	B7ZAR1;E9PCA1;P48643;B4DYD8;E7ENZ3	B7ZAR1;E9PCA1;P48643;B4DYD8;E7ENZ3	T-complex protein 1 subunit epsilon	CCT5	403380000	biosynthetic process;cellular biosynthetic process;cellular component assembly;cellular component organization;cellular component organization or biogenesis;cellular macromolecule metabolic process;cellular metabolic process;cellular nitrogen compound metabolic process;cellular process;macromolecular complex assembly;macromolecular complex subunit organization;macromolecule metabolic process;meta…	binding;nucleic acid binding;nucleotide binding;RNA binding	cell part;intracellular organelle part;intracellular part;macromolecular complex;mRNA cleavage factor complex;nuclear part;nucleoplasm part;organelle part;protein complex	mRNA surveillance pathway	4
22.4562	20.6385	25.2882	24.5968	2.83206	3.95837	1.33e-23	4	2	7	3	56.559	8.5	3.6	18.1	8.1	0.0731386	-3.39521	P06576;H0YH81;F8VPV9;F8W079;F8VQY0;F8W0P7;H0YI37	P06576;H0YH81;F8VPV9;F8W079	ATP synthase subunit beta, mitochondrial;ATP synthase subunit beta	ATP5B	73736000	biological regulation;positive regulation of catalytic activity;positive regulation of GTPase activity;positive regulation of hydrolase activity;positive regulation of molecular function;regulation of biological process;regulation of catabolic process;regulation of catalytic activity;regulation of cellular catabolic process;regulation of cellular metabolic process;regulation of cellular process;r…	enzyme activator activity;enzyme regulator activity;GTPase activator activity;GTPase regulator activity;nucleoside-triphosphatase regulator activity			3
21.9188	20.3245	26.0938	24.2654	4.17504	3.94081	1.21e-25	1	1	2	2	33.834	13.5	11.1	30.6	15.2	0.0789139	-4.05792	B4DK69;P52895;S4R3P0	B4DK69;P52895;S4R3P0	Aldo-keto reductase family 1 member C2	AKR1C2	97061000	biological regulation;biosynthetic process;cellular biosynthetic process;cellular macromolecule biosynthetic process;cellular macromolecule metabolic process;cellular metabolic process;cellular nitrogen compound metabolic process;cellular process;cellular protein metabolic process;cellular response to stimulus;cellular response to stress;DNA metabolic process;DNA repair;macromolecule biosynthetic…	binding;catalytic activity;cation binding;DNA binding;DNA-directed RNA polymerase activity;ion binding;metal ion binding;nucleic acid binding;nucleotidyltransferase activity;RNA polymerase activity;transferase activity;transferase activity, transferring phosphorus-containing groups;transition metal ion binding;zinc ion binding	cell part;DNA-directed RNA polymerase complex;DNA-directed RNA polymerase II, core complex;intracellular organelle part;intracellular part;macromolecular complex;nuclear DNA-directed RNA polymerase complex;nuclear part;nucleoplasm part;organelle part;protein complex;RNA polymerase complex	Huntington's disease;Purine metabolism;Pyrimidine metabolism;RNA polymerase	2
10	19.9651	22.2926	23.902	12.2926	3.93697	6.07e-07	0	1	1	2	47.174	0	2.4	2.4	5.3	1	-3.13226	Q8IW75	Q8IW75	Serpin A12	SERPINA12	24547000	apoptosis;cell death;cellular process;death;localization;macromolecule localization;programmed cell death;protein localization		adherens junction;anchoring junction;cell junction;cell part;cell-substrate adherens junction;cell-substrate junction;cytoplasm;cytoskeleton;focal adhesion;intracellular non-membrane-bounded organelle;intracellular organelle;intracellular part;non-membrane-bounded organelle;organelle		4
10	17.8393	23.8816	21.7455	13.8816	3.90621	0.0014021	0	1	2	1	36.588	0	3.9	7.8	3.9	1	-4.97425	P61964	P61964	WD repeat-containing protein 5	WDR5	21844000					3
19.2185	19.5547	25.0438	23.3538	5.8254	3.7991	2.91e-11	1	1	3	2	52.262	1.9	1.9	6.6	5.3	0.0305922	-4.81225	J3KNT0;Q16658;C9JFC0;H7BYX5;C9JPH9	J3KNT0;Q16658;C9JFC0;H7BYX5	Fascin	FSCN1	48322000	biological adhesion;biological regulation;biosynthetic process;cell adhesion;cell cycle;cell differentiation;cell differentiation involved in embryonic placenta development;cell-cell adhesion;cellular biosynthetic process;cellular developmental process;cellular macromolecule biosynthetic process;cellular macromolecule metabolic process;cellular metabolic process;cellular nitrogen compound metabol…	binding;DNA binding;nucleic acid binding;nucleic acid binding transcription factor activity;protein binding transcription factor activity;sequence-specific DNA binding;sequence-specific DNA binding transcription factor activity;transcription cofactor activity;transcription corepressor activity;transcription factor binding transcription factor activity	cell part;intracellular membrane-bounded organelle;intracellular organelle;intracellular part;membrane-bounded organelle;nucleus;organelle		4
21.4573	19.829	26.6328	23.5754	5.17555	3.74638	5.18e-36	3	1	10	3	101.56	3.2	1.2	11.4	3.2	0.12344	-4.46097	P11586;F5H2F4;G3V3L6	P11586;F5H2F4;G3V3L6	C-1-tetrahydrofolate synthase, cytoplasmic;Methylenetetrahydrofolate dehydrogenase;Methenyltetrahydrofolate cyclohydrolase;Formyltetrahydrofolate synthetase;C-1-tetrahydrofolate synthase, cytoplasmic, N-terminally processed	MTHFD1	120370000	cellular aromatic compound metabolic process;cellular metabolic process;cellular process;dephosphorylation;generation of precursor metabolites and energy;heterocycle metabolic process;metabolic process;nitrogen compound metabolic process;phosphate-containing compound metabolic process;phosphorus metabolic process;small molecule metabolic process;sulfur compound metabolic process;thiamine metaboli…	binding;catalytic activity;cation binding;hydrolase activity;hydrolase activity, acting on acid anhydrides;hydrolase activity, acting on acid anhydrides, in phosphorus-containing anhydrides;ion binding;metal ion binding;nucleoside-triphosphatase activity;pyrophosphatase activity;thiamin-triphosphatase activity	cell part;cytoplasmic part;cytosol;intracellular non-membrane-bounded organelle;intracellular organelle;intracellular organelle part;intracellular part;non-membrane-bounded organelle;nuclear part;nucleolus;organelle;organelle part	Thiamine metabolism	3
10	18.5405	27.6517	22.2853	17.6517	3.74478	3.31e-100	0	1	22	2	176.65	0	0.6	16.2	1.2	1	-6.42798	O43432;F5H564;Q504Z1;F5H8J4;B4DXR2;Q5SWD1;E7EX73;E9PGM1;E7EUU4;Q04637;Q5SWD0;B1AN91;B1AN92;H7C044;C9JF13	O43432;F5H564;Q504Z1;F5H8J4	Eukaryotic translation initiation factor 4 gamma 3	EIF4G3	221580000	biological regulation;catabolic process;cellular catabolic process;cellular macromolecule catabolic process;cellular macromolecule metabolic process;cellular metabolic process;cellular process;macromolecule catabolic process;macromolecule metabolic process;metabolic process;modification-dependent macromolecule catabolic process;modification-dependent protein catabolic process;negative regulation …	binding;enzyme binding;K6-linked polyubiquitin binding;polyubiquitin binding;protein binding;small conjugating protein binding;ubiquitin binding;ubiquitin protein ligase binding	Cdc48p-Npl4p-Ufd1p AAA ATPase complex;cell body;cell part;cell projection;cytoplasmic part;dendrite;endoplasmic reticulum part;intracellular membrane-bounded organelle;intracellular organelle;intracellular organelle part;intracellular part;macromolecular complex;membrane part;membrane-bounded organelle;neuron projection;neuronal cell body;nucleus;organelle;organelle part;protein complex		4
22.9135	21.6204	29.024	25.3563	6.11047	3.73595	4.68e-271	9	4	37	12	273.42	3.7	1.4	18	4.8	0.126957	-4.92321	P49327;J3KTF0	P49327	Fatty acid synthase;[Acyl-carrier-protein] S-acetyltransferase;[Acyl-carrier-protein] S-malonyltransferase;3-oxoacyl-[acyl-carrier-protein] synthase;3-oxoacyl-[acyl-carrier-protein] reductase;3-hydroxyacyl-[acyl-carrier-protein] dehydratase;Enoyl-[acyl-carrier-protein] reductase;Oleoyl-[acyl-carrier-protein] hydrolase	FASN	612060000	amine biosynthetic process;amine metabolic process;betaine biosynthetic process;betaine metabolic process;biological regulation;biosynthetic process;carboxylic acid biosynthetic process;carboxylic acid metabolic process;carnitine biosynthetic process;carnitine metabolic process;cellular aldehyde metabolic process;cellular amine metabolic process;cellular amino acid biosynthetic process;cellular a…	1-pyrroline dehydrogenase activity;3-chloroallyl aldehyde dehydrogenase activity;4-trimethylammoniobutyraldehyde dehydrogenase activity;aminobutyraldehyde dehydrogenase activity;catalytic activity;oxidoreductase activity;oxidoreductase activity, acting on the aldehyde or oxo group of donors;oxidoreductase activity, acting on the aldehyde or oxo group of donors, NAD or NADP as acceptor	cell part;cytoplasm;cytoplasmic part;cytosol;intracellular membrane-bounded organelle;intracellular organelle;intracellular part;membrane;membrane-bounded organelle;mitochondrion;organelle;plasma membrane	Arginine and proline metabolism;Ascorbate and aldarate metabolism;beta-Alanine metabolism;Fatty acid metabolism;Glycerolipid metabolism;Glycolysis / Gluconeogenesis;Histidine metabolism;Lysine degradation;Propanoate metabolism;Pyruvate metabolism;Tryptophan metabolism;Valine, leucine and isoleucine degradation	4
21.4437	19.7984	26.1288	23.5221	4.68511	3.72365	8.54e-21	2	1	6	1	51.804	3.9	2	18.5	2	0.112215	-4.20438	Q02790;H0YFG2	Q02790	Peptidyl-prolyl cis-trans isomerase FKBP4;Peptidyl-prolyl cis-trans isomerase FKBP4, N-terminally processed	FKBP4	90527000	cellular component assembly;cellular component assembly at cellular level;cellular component organization;cellular component organization at cellular level;cellular component organization or biogenesis;cellular component organization or biogenesis at cellular level;cellular macromolecular complex assembly;cellular macromolecular complex subunit organization;cellular process;macromolecular complex…	binding;cation binding;ion binding;metal ion binding;nucleic acid binding;transition metal ion binding;zinc ion binding	catalytic step 2 spliceosome;cell part;intracellular membrane-bounded organelle;intracellular organelle;intracellular organelle part;intracellular part;macromolecular complex;membrane-bounded organelle;nuclear part;nucleoplasm;nucleus;organelle;organelle part;ribonucleoprotein complex;small nuclear ribonucleoprotein complex;spliceosomal complex	Spliceosome	4
27.511	27.5396	31.7551	31.2564	4.24417	3.71673	0	23	17	27	30	70.051	34.3	30.1	48.8	49.3	0.00391513	-3.98045	P08107;E7EP94	P08107;E7EP94	Heat shock 70 kDa protein 1A/1B	HSPA1A	7270700000	amine biosynthetic process;amine metabolic process;anatomical structure development;aspartate family amino acid metabolic process;biological regulation;biosynthetic process;brain development;carboxylic acid biosynthetic process;carboxylic acid metabolic process;cell cycle process;cell development;cell projection organization;cellular amine metabolic process;cellular amino acid biosynthetic proces…	binding;catalytic activity;coenzyme binding;cofactor binding;electron carrier activity;NAD binding;nucleotide binding;oxidoreductase activity;oxidoreductase activity, acting on CH-OH group of donors;oxidoreductase activity, acting on the CH-OH group of donors, NAD or NADP as acceptor;phosphoglycerate dehydrogenase activity	cell part;cytoplasmic part;cytosol;intracellular part	Glycine, serine and threonine metabolism;Methane metabolism	4
23.1805	25.417	27.4812	29.1236	4.30074	3.70661	1.82e-119	4	5	7	8	21.892	23.7	29.3	34.3	34.3	0.102029	-4.00367	P32119;A6NIW5	P32119;A6NIW5	Peroxiredoxin-2	PRDX2	1109300000	biological regulation;biosynthetic process;cell cycle checkpoint;cell cycle phase;cell cycle process;cell division;cellular biosynthetic process;cellular macromolecule biosynthetic process;cellular macromolecule metabolic process;cellular metabolic process;cellular nitrogen compound metabolic process;cellular process;DNA conformation change;DNA duplex unwinding;DNA geometric change;DNA metabolic …	adenyl nucleotide binding;adenyl ribonucleotide binding;ATP binding;binding;catalytic activity;DNA binding;DNA helicase activity;helicase activity;hydrolase activity;hydrolase activity, acting on acid anhydrides;hydrolase activity, acting on acid anhydrides, in phosphorus-containing anhydrides;nucleic acid binding;nucleoside-triphosphatase activity;nucleotide binding;purine nucleotide binding;pur…	cell part;chromosomal part;intracellular membrane-bounded organelle;intracellular organelle;intracellular organelle part;intracellular part;macromolecular complex;MCM complex;membrane-bounded organelle;nuclear chromosome part;nuclear part;nucleoplasm;nucleoplasm part;nucleus;organelle;organelle part;protein complex	Cell cycle;Cell cycle - yeast;DNA replication;Meiosis - yeast	4
26.5346	27.6091	30.0887	31.3045	3.55404	3.69534	0	24	25	31	42	72.332	40.5	45.1	51.1	60.4	0.0466226	-3.62469	P11021	P11021	78 kDa glucose-regulated protein	HSPA5	4344100000	biological regulation;biosynthetic process;cellular biosynthetic process;cellular macromolecule biosynthetic process;cellular macromolecule metabolic process;cellular metabolic process;cellular nitrogen compound metabolic process;cellular process;interaction with host;interspecies interaction between organisms;macromolecule biosynthetic process;macromolecule metabolic process;metabolic process;mu…	basal RNA polymerase II transcription machinery binding;basal transcription machinery binding;binding;enzyme binding;protein binding;RNA polymerase binding;RNA polymerase core enzyme binding;RNA polymerase II core binding	cell part;cytoplasmic part;cytoskeletal part;intracellular membrane-bounded organelle;intracellular organelle;intracellular organelle part;intracellular part;macromolecular complex;membrane-bounded organelle;microtubule organizing center;nucleus;organelle;organelle part;perinuclear region of cytoplasm;protein complex;tRNA-splicing ligase complex		5
24.0625	22.9994	28.4197	26.6875	4.35715	3.68816	4.91e-95	10	5	17	9	44.614	27.1	13.4	49.6	25.9	0.0582905	-4.02266	P00558;B7Z7A9;E7ERH5;P07205	P00558;B7Z7A9;E7ERH5	Phosphoglycerate kinase 1;Phosphoglycerate kinase	PGK1	510880000	activation of caspase activity;anatomical structure development;anatomical structure formation involved in morphogenesis;anatomical structure morphogenesis;anatomical structure regression;anterior/posterior pattern specification;apoptotic mitochondrial changes;avoidance of defenses of other organism involved in symbiotic interaction;avoidance of host defenses;axis specification;biological regulat…	binding;cation binding;chromatin binding;chromatin DNA binding;core promoter proximal region DNA binding;core promoter proximal region sequence-specific DNA binding;DNA binding;double-stranded DNA binding;ion binding;metal ion binding;molecular transducer activity;nucleic acid binding;nucleic acid binding transcription factor activity;protein binding;receptor signaling protein activity;regulatory…	activin responsive factor complex;cell part;cytoplasm;cytoplasmic part;cytosol;intracellular;intracellular organelle part;intracellular part;macromolecular complex;membrane;nuclear inner membrane;nuclear membrane;nuclear part;nucleoplasm;nucleoplasm part;organelle inner membrane;organelle membrane;organelle part;plasma membrane;protein complex;receptor complex;SMAD protein complex;transcription f…	Adherens junction;Cell cycle;Chagas disease (American trypanosomiasis);Colorectal cancer;Endocytosis;Pancreatic cancer;Pathways in cancer;TGF-beta signaling pathway;Wnt signaling pathway	5
22.5818	20.6199	26.6413	24.3017	4.05947	3.68185	2.08e-35	6	3	11	6	60.533	9.9	3.7	18.9	14.5	0.126671	-3.87066	P49368;B4DUR8;Q5SZX6;Q5SZW8;E9PRC8;E9PM09;Q5SZX9;E9PQ35	P49368;B4DUR8	T-complex protein 1 subunit gamma	CCT3	135510000	anatomical structure morphogenesis;androgen receptor signaling pathway;biological adhesion;biological regulation;biosynthetic process;carboxylic acid biosynthetic process;carboxylic acid metabolic process;cell adhesion;cell cycle checkpoint;cell cycle process;cell morphogenesis;cell morphogenesis involved in differentiation;cell-substrate adhesion;cellular biosynthetic process;cellular component …	acid-amino acid ligase activity;androgen receptor binding;binding;catalytic activity;cation binding;cytoskeletal protein binding;damaged DNA binding;DNA binding;hormone receptor binding;ion binding;ligase activity;ligase activity, forming carbon-nitrogen bonds;metal ion binding;nuclear hormone receptor binding;nucleic acid binding;protein binding;protein binding transcription factor activity;rece…	BRCA1-A complex;BRCA1-BARD1 complex;cell part;cell projection;chromosome;condensed chromosome;condensed nuclear chromosome;cytoplasm;cytoplasmic part;cytoskeletal part;gamma-tubulin complex;gamma-tubulin large complex;gamma-tubulin ring complex;intracellular membrane-bounded organelle;intracellular non-membrane-bounded organelle;intracellular organelle;intracellular organelle part;intracellular p…	Ubiquitin mediated proteolysis	3
23.1419	21.6641	27.8311	25.3323	4.6892	3.66821	4.6e-77	5	4	12	8	50.118	13.5	9.8	26.8	15.6	0.102449	-4.17871	P26641;B4DTG2	P26641;B4DTG2	Elongation factor 1-gamma	EEF1G	293600000	biological regulation;biosynthetic process;cell cycle;cellular biosynthetic process;cellular component organization;cellular component organization at cellular level;cellular component organization or biogenesis;cellular component organization or biogenesis at cellular level;cellular macromolecule biosynthetic process;cellular macromolecule metabolic process;cellular metabolic process;cellular ni…	binding;chromatin binding;nucleic acid binding transcription factor activity;protein binding transcription factor activity;sequence-specific DNA binding transcription factor activity;transcription coactivator activity;transcription cofactor activity;transcription factor binding transcription factor activity	cell body;cell part;chromatin remodeling complex;cytoplasmic part;histone acetyltransferase complex;histone methyltransferase complex;intracellular membrane-bounded organelle;intracellular organelle;intracellular organelle part;intracellular part;macromolecular complex;membrane-bounded organelle;methyltransferase complex;mitochondrion;MLL1 complex;MLL5-L complex;neuronal cell body;nuclear part;nu…		5
26.0358	25.8052	28.1896	29.4699	2.15373	3.66468	4.72e-146	4	4	4	4	13.936	35.9	35.9	35.9	35.9	0.0465304	-2.9092	Q99878;Q96KK5;Q9BTM1;Q16777;Q6FI13;P20671;P0C0S8;H0YFX9;Q93077;Q7L7L0;P04908;C9J0D1;Q71UI9;P0C0S5;Q96QV6;P16104;C9J386;Q8IUE6	Q99878;Q96KK5;Q9BTM1;Q16777;Q6FI13;P20671;P0C0S8;H0YFX9;Q93077;Q7L7L0;P04908;C9J0D1;Q71UI9;P0C0S5;Q96QV6;P16104	Histone H2A type 1-J;Histone H2A type 1-H;Histone H2A.J;Histone H2A type 2-C;Histone H2A type 2-A;Histone H2A type 1-D;Histone H2A type 1;Histone H2A;Histone H2A type 1-C;Histone H2A type 3;Histone H2A type 1-B/E;Histone H2A.V;Histone H2A.Z;Histone H2A type 1-A;Histone H2A.x	HIST1H2AJ;HIST1H2AH;H2AFJ;HIST2H2AC;HIST2H2AA3;HIST1H2AD;HIST1H2AG;HIST1H2AC;HIST3H2A;HIST1H2AB;H2AFV;H2AFZ;HIST1H2AA;H2AFX	1307400000					3
20.0716	19.845	27.4891	23.44	7.41759	3.59505	1.53e-59	2	1	15	2	68.648	3.3	1.3	28.9	4	0.113072	-5.50631	B4DIT7;P21980;F5H6P0;A2A299;A2A2A0;P49221;O43548	B4DIT7;P21980;F5H6P0	Protein-glutamine gamma-glutamyltransferase 2	TGM2	201820000	carboxylic acid catabolic process;carboxylic acid metabolic process;catabolic process;cellular catabolic process;cellular ketone metabolic process;cellular lipid catabolic process;cellular lipid metabolic process;cellular metabolic process;cellular process;fatty acid catabolic process;fatty acid metabolic process;lipid catabolic process;lipid metabolic process;metabolic process;monocarboxylic aci…	acyl-CoA thioesterase activity;binding;carboxylesterase activity;carboxylic acid binding;carboxylic ester hydrolase activity;catalytic activity;CoA hydrolase activity;coenzyme binding;cofactor binding;fatty acid binding;fatty-acyl-CoA binding;hydrolase activity;hydrolase activity, acting on ester bonds;lipid binding;monocarboxylic acid binding;palmitoyl-CoA hydrolase activity;thiolester hydrolase…	cell body;cell part;cell projection;cytoplasm;cytoplasmic part;cytosol;intracellular membrane-bounded organelle;intracellular organelle;intracellular part;membrane-bounded organelle;mitochondrion;neuron projection;organelle	Biosynthesis of unsaturated fatty acids	5
21.6803	18.9583	27.7756	22.5118	6.09533	3.55354	5.42e-87	5	1	16	3	85.595	7.1	2.4	23.5	4.1	0.245015	-4.82443	Q01813;B1APP6;B1APP8;Q5VSR5;H0Y757;H0Y3Y3;Q5VSR6;P17858	Q01813	6-phosphofructokinase type C	PFKP	241830000	adaptive immune response;adaptive immune response based on somatic recombination of immune receptors built from immunoglobulin superfamily domains;alpha-beta T cell activation;alpha-beta T cell activation involved in immune response;alpha-beta T cell differentiation;alpha-beta T cell differentiation involved in immune response;anatomical structure development;antimicrobial humoral response;B cell…	binding;binding, bridging;DNA binding;nucleic acid binding;nucleic acid binding transcription factor activity;protein binding;protein binding, bridging;sequence-specific DNA binding transcription factor activity	Bcl3/NF-kappaB2 complex;Bcl3-Bcl10 complex;cell part;cytoplasm;cytoplasmic part;I-kappaB/NF-kappaB complex;intracellular membrane-bounded organelle;intracellular organelle;intracellular part;macromolecular complex;membrane-bounded organelle;nucleus;organelle;perinuclear region of cytoplasm;protein complex		3
27.348	26.2771	29.7145	29.7828	2.36648	3.50575	0	55	37	64	60	331.77	17.2	11.6	22.5	19.9	0.0318093	-2.93611	P15924	P15924	Desmoplakin	DSP	2232100000	anaphase;antigen processing and presentation;antigen processing and presentation of exogenous antigen;antigen processing and presentation of exogenous peptide antigen;antigen processing and presentation of exogenous peptide antigen via MHC class II;antigen processing and presentation of peptide antigen;antigen processing and presentation of peptide antigen via MHC class I;antigen processing and p…		cell part;coated vesicle membrane;cytoplasmic part;cytoplasmic vesicle membrane;cytoplasmic vesicle part;cytosol;endoplasmic reticulum membrane;endoplasmic reticulum part;ER to Golgi transport vesicle membrane;intracellular organelle part;intracellular part;macromolecular complex;membrane;membrane part;nuclear part;Nup107-160 complex;organelle membrane;organelle part;protein complex;transport ves…	Protein processing in endoplasmic reticulum;RNA transport	4
27.6067	28.4336	31.4231	31.9276	3.81639	3.49397	0	58	54	90	97	265.55	25.1	24.4	41.7	44.7	0.017109	-3.65519	Q13085;Q59FY4;K4DID9;F8W8T8;O00763;K7EK64;S4R3S7;K7EPF1;D3YTK0;K7EJ22;F6QQI9;H0YGH5;E9PEW7;K7EMF7	Q13085;Q59FY4	Acetyl-CoA carboxylase 1;Biotin carboxylase	ACACA	8187400000	cellular macromolecule metabolic process;cellular metabolic process;cellular process;cellular protein metabolic process;dephosphorylation;macromolecule metabolic process;macromolecule modification;metabolic process;peptidyl-tyrosine dephosphorylation;phosphate-containing compound metabolic process;phosphorus metabolic process;primary metabolic process;protein dephosphorylation;protein metabolic p…	catalytic activity;hydrolase activity;hydrolase activity, acting on ester bonds;non-membrane spanning protein tyrosine phosphatase activity;phosphatase activity;phosphoprotein phosphatase activity;phosphoric ester hydrolase activity;protein tyrosine phosphatase activity	cell junction;cell part;cell projection;cytoplasm;cytoplasmic part;cytoskeletal part;cytosol;intracellular non-membrane-bounded organelle;intracellular organelle;intracellular organelle part;intracellular part;macromolecular complex;membrane;non-membrane-bounded organelle;organelle;organelle part;plasma membrane;podosome;protein complex		5
32.4777	35.2867	38.2318	38.7785	5.75409	3.49182	0	27	28	29	31	22.11	71.9	71.9	71.9	83.9	0.0839149	-4.62295	Q06830	Q06830	Peroxiredoxin-1	PRDX1	1191400000000	anatomical structure development;anatomical structure morphogenesis;androgen receptor signaling pathway;biological regulation;biosynthetic process;branching involved in mammary gland duct morphogenesis;branching morphogenesis of a tube;cellular biosynthetic process;cellular component organization;cellular component organization at cellular level;cellular component organization or biogenesis;cellu…	acetyltransferase activity;androgen receptor binding;binding;catalytic activity;chromatin binding;histone acetyltransferase activity;hormone receptor binding;lysine N-acetyltransferase activity;molecular transducer activity;N-acetyltransferase activity;N-acyltransferase activity;nuclear hormone receptor binding;protein binding;protein binding transcription factor activity;receptor binding;signal …	cell part;cytoplasm;intracellular membrane-bounded organelle;intracellular organelle;intracellular part;membrane-bounded organelle;nucleus;organelle		6
20.3615	23.2291	24.7865	26.6575	4.42498	3.42837	3.94e-22	1	3	2	3	21.275	6.9	17.5	10.6	17.5	0.148793	-3.92667	P05090;C9JF17;C9JX71	P05090;C9JF17	Apolipoprotein D	APOD	150080000	amine metabolic process;amino acid activation;carboxylic acid metabolic process;cellular amine metabolic process;cellular amino acid metabolic process;cellular ketone metabolic process;cellular macromolecule metabolic process;cellular metabolic process;cellular nitrogen compound metabolic process;cellular process;macromolecule metabolic process;metabolic process;ncRNA metabolic process;nitrogen c…	adenyl nucleotide binding;adenyl ribonucleotide binding;aminoacyl-tRNA ligase activity;ATP binding;binding;catalytic activity;identical protein binding;ligase activity;ligase activity, forming aminoacyl-tRNA and related compounds;ligase activity, forming carbon-oxygen bonds;nucleotide binding;protein binding;protein dimerization activity;protein homodimerization activity;purine nucleotide binding…	actin cytoskeleton;cell part;cytoplasm;cytoplasmic part;cytoskeleton;cytosol;intracellular non-membrane-bounded organelle;intracellular organelle;intracellular part;non-membrane-bounded organelle;organelle	Aminoacyl-tRNA biosynthesis	5
22.5309	20.6057	28.3824	23.9977	5.85159	3.39199	6.93e-295	7	2	31	6	191.61	4.6	1	22.3	3.5	0.193337	-4.62179	Q00610;J3KS13;J3KR87;P53675;J3KSQ2;K7EJJ5;J3QL20;J3KRF5;F5H5N6	Q00610	Clathrin heavy chain 1	CLTC	376050000	biosynthetic process;catabolic process;cellular biosynthetic process;cellular catabolic process;cellular component disassembly;cellular component disassembly at cellular level;cellular component organization;cellular component organization at cellular level;cellular component organization or biogenesis;cellular component organization or biogenesis at cellular level;cellular macromolecular complex…	structural constituent of ribosome;structural molecule activity	cell part;cytoplasmic part;cytosolic large ribosomal subunit;endoplasmic reticulum;intracellular membrane-bounded organelle;intracellular non-membrane-bounded organelle;intracellular organelle;intracellular organelle part;intracellular part;large ribosomal subunit;macromolecular complex;membrane-bounded organelle;non-membrane-bounded organelle;nucleus;organelle;organelle part;ribonucleoprotein co…	Ribosome	5
22.5353	22.3824	26.3943	25.725	3.85901	3.34265	1.63e-16	4	4	7	5	50.793	8.9	9.8	16.9	11.5	0.008966	-3.60083	F5H7U0;B4DQJ8;P52209;K7EMN2;K7EM49;K7EPF6;K7ELN9	F5H7U0;B4DQJ8;P52209;K7EMN2;K7EM49;K7EPF6	6-phosphogluconate dehydrogenase, decarboxylating	PGD	156620000	macromolecule metabolic process;metabolic process;primary metabolic process;protein metabolic process;proteolysis	binding;catalytic activity;cysteine-type peptidase activity;hydrolase activity;nucleic acid binding;peptidase activity;peptidase activity, acting on L-amino acid peptides;RNA binding;translation factor activity, nucleic acid binding;translation initiation factor activity	cell part;cytoplasmic part;cytosol;eukaryotic translation initiation factor 3 complex;intracellular part;macromolecular complex;protein complex	RNA transport	4
22.5926	21.8426	26.8716	25.1171	4.27905	3.27451	8.77e-57	6	2	10	7	54.867	12	3.8	23.6	18	0.058286	-3.77678	B4DPJ8;P40227;Q92526;J3KRI6	B4DPJ8;P40227	T-complex protein 1 subunit zeta	CCT6A	171820000	behavior;biosynthetic process;carbohydrate metabolic process;catabolic process;cellular biosynthetic process;cellular carbohydrate metabolic process;cellular component assembly;cellular component assembly at cellular level;cellular component disassembly;cellular component disassembly at cellular level;cellular component organization;cellular component organization at cellular level;cellular compo…	binding;catalytic activity;hydrolase activity;hydrolase activity, acting on ester bonds;inositol or phosphatidylinositol phosphatase activity;inositol phosphate phosphatase activity;inositol trisphosphate phosphatase activity;inositol-polyphosphate 5-phosphatase activity;nucleic acid binding;nucleotide binding;phosphatase activity;phosphatidylinositol bisphosphate phosphatase activity;phosphatidy…	cell part;cytoplasmic part;cytosol;intracellular part;macromolecular complex;membrane coat;membrane part;protein complex	Inositol phosphate metabolism;Phosphatidylinositol signaling system	5
27.0355	25.8927	31.4766	29.1417	4.44109	3.24897	0	21	16	36	25	57.936	35	28.4	60.8	50.8	0.0977961	-3.84503	P14618;H3BTN5;H3BQ34;Q504U3;H3BT25;H3BUW1;H3BTJ2;H3BU13;H3BN34;H3BQZ3;P30613	P14618;H3BTN5;H3BQ34	Pyruvate kinase PKM;Pyruvate kinase	PKM	3850400000	actin cytoskeleton organization;actin filament-based process;actomyosin structure organization;biological regulation;cellular component organization;cellular component organization at cellular level;cellular component organization or biogenesis;cellular component organization or biogenesis at cellular level;cellular process;cytoskeleton organization;multicellular organismal process;muscle contrac…	actin binding;binding;calmodulin binding;cytoskeletal protein binding;protein binding;tropomyosin binding;troponin C binding	cell body;cell part;cytoskeletal part;intracellular organelle part;intracellular part;neuronal cell body;organelle part;postsynaptic density;synapse part		7
18.9877	20.8196	26.4716	24.029	7.48384	3.20945	2.6e-13	1	1	5	3	66.193	1.7	1.3	8.3	5.3	0.0727386	-5.34665	O75083;D6RD66	O75083	WD repeat-containing protein 1	WDR1	114660000	alpha-beta T cell activation;alpha-beta T cell differentiation;anatomical structure development;biological regulation;biosynthetic process;CD4-positive, alpha-beta T cell activation;CD4-positive, alpha-beta T cell differentiation;CD4-positive, CD25-positive, alpha-beta regulatory T cell differentiation;cell activation;cell differentiation;cell surface receptor linked signaling pathway;cellular bi…	binding;chromatin binding;DNA binding;enzyme regulator activity;histone deacetylase regulator activity;nucleic acid binding;nucleic acid binding transcription factor activity;protein binding transcription factor activity;regulatory region DNA binding;regulatory region nucleic acid binding;sequence-specific DNA binding;sequence-specific DNA binding transcription factor activity;transcription cofac…	cell part;chromatin;chromosomal part;cytoplasm;cytoskeletal part;intracellular organelle part;intracellular part;macromolecular complex;microtubule;nuclear chromatin;nuclear chromosome part;nuclear part;nucleoplasm part;organelle part;protein complex;spindle microtubule;transcription factor complex;transcriptional repressor complex		7
22.2612	20.6068	26.3374	23.6497	4.07623	3.04282	9.12e-126	4	2	5	3	21.879	23.4	10.6	31.4	20.7	0.15275	-3.55952	Q5JR95;P62241	Q5JR95;P62241	40S ribosomal protein S8	RPS8	105890000	anatomical structure development;androgen receptor signaling pathway;biological regulation;cation transport;cellular component assembly;cellular component assembly at cellular level;cellular component organization;cellular component organization at cellular level;cellular component organization or biogenesis;cellular component organization or biogenesis at cellular level;cellular macromolecular c…	adenyl nucleotide binding;adenyl ribonucleotide binding;ATP binding;binding;binding, bridging;catalytic activity;cis-trans isomerase activity;drug binding;FK506 binding;GTP binding;guanyl nucleotide binding;guanyl ribonucleotide binding;isomerase activity;macrolide binding;nucleotide binding;peptidyl-prolyl cis-trans isomerase activity;protein binding;protein binding, bridging;purine nucleotide b…	axon part;axonal growth cone;cell body;cell part;cell projection part;cytoplasmic part;cytoskeletal part;cytosol;growth cone;intracellular membrane-bounded organelle;intracellular organelle;intracellular organelle part;intracellular part;macromolecular complex;membrane;membrane-bounded organelle;microtubule;mitochondrion;neuronal cell body;nucleus;organelle;organelle part;perinuclear region of cy…		7
26.226	26.8227	29.2796	29.8457	3.05362	3.02293	1.72e-108	3	3	3	7	10.469	36.6	36.6	36.6	59.1	0.0178361	-3.03827	J3QS39;J3QTR3;F5H6Q2;P62987;F5GYU3;F5H2Z3;F5H265;B4DV12;F5H388;P62979;F5H747;F5GXK7;J3QKN0;P0CG47;Q96C32;F5H041;P0CG48;M0R1V7;M0R1M6;M0R2S1;J3QLP7;J3QRK5;J3QSA3;F5GZ39;K7EMA8;J3KSM4	J3QS39;J3QTR3;F5H6Q2;P62987;F5GYU3;F5H2Z3;F5H265;B4DV12;F5H388;P62979;F5H747;F5GXK7;J3QKN0;P0CG47;Q96C32;F5H041;P0CG48;M0R1V7;M0R1M6;M0R2S1;J3QLP7;J3QRK5;J3QSA3;F5GZ39	Ubiquitin-60S ribosomal protein L40;Ubiquitin;60S ribosomal protein L40;Ubiquitin-40S ribosomal protein S27a;Ubiquitin;40S ribosomal protein S27a;Polyubiquitin-B;Ubiquitin;Polyubiquitin-C;Ubiquitin	UBB;RPS27A;UBC;UBA52;UBBP4	2184600000	arachidonic acid metabolic process;carboxylic acid metabolic process;cellular alkene metabolic process;cellular ketone metabolic process;cellular lipid metabolic process;cellular metabolic process;cellular process;cyclooxygenase pathway;fatty acid metabolic process;icosanoid metabolic process;leukotriene metabolic process;lipid metabolic process;metabolic process;monocarboxylic acid metabolic pro…	15-oxoprostaglandin 13-oxidase activity;2-alkenal reductase [NAD(P)] activity;alcohol dehydrogenase (NAD) activity;binding;catalytic activity;cation binding;ion binding;metal ion binding;oxidoreductase activity;oxidoreductase activity, acting on CH-OH group of donors;oxidoreductase activity, acting on the CH-CH group of donors;oxidoreductase activity, acting on the CH-CH group of donors, NAD or N…	cell part;cytoplasm;intracellular part		7
19.4576	21.4213	23.2411	24.4033	3.78351	2.98202	9.97e-12	1	2	4	3	17.91	4.7	9.5	23.1	14.8	0.0974184	-3.38277	K7ELW0;Q99497;K7EN27	K7ELW0;Q99497;K7EN27	Protein DJ-1	PARK7	43714000	anatomical structure development;anatomical structure morphogenesis;biomineral tissue development;bone mineralization;developmental process;odontogenesis;organ morphogenesis;tissue development	extracellular matrix structural constituent;extracellular matrix structural constituent conferring compression resistance;structural constituent of tooth enamel;structural molecule activity	cell part;cytoplasm;extracellular region;intracellular part		5
21.8041	21.6035	28.1998	24.5791	6.39568	2.97557	1.16e-223	3	3	14	5	27.764	7.8	9.8	49.4	20.8	0.12276	-4.68563	P27348;E9PG15	P27348;E9PG15	14-3-3 protein theta	YWHAQ	352700000	biological regulation;cell cycle arrest;cell cycle process;cellular macromolecule metabolic process;cellular metabolic process;cellular process;cellular protein metabolic process;dephosphorylation;macromolecule metabolic process;macromolecule modification;metabolic process;negative regulation of biological process;negative regulation of cell cycle;negative regulation of cellular process;peptidyl-…	binding;catalytic activity;cation binding;hydrolase activity;hydrolase activity, acting on ester bonds;ion binding;metal ion binding;phosphatase activity;phosphoprotein phosphatase activity;phosphoric ester hydrolase activity;protein serine/threonine phosphatase activity	cell part;cytoplasm;intracellular membrane-bounded organelle;intracellular organelle;intracellular part;membrane-bounded organelle;nucleus;organelle		6
22.6626	21.4003	26.5333	24.3517	3.87073	2.95145	1.98e-28	4	2	9	3	60.563	7.3	3.9	20.7	5.8	0.113685	-3.4111	B4DLW8;P17844;J3KTA4;J3QRQ7;J3KRZ1;J3QR02;J3KRX8;J3QSF1	B4DLW8;P17844;J3KTA4	Probable ATP-dependent RNA helicase DDX5	DDX5	131160000	activation of JUN kinase activity;activation of MAPK activity;biological regulation;cellular macromolecule metabolic process;cellular metabolic process;cellular process;cellular protein metabolic process;macromolecule metabolic process;macromolecule modification;metabolic process;phosphate-containing compound metabolic process;phosphorus metabolic process;phosphorylation;positive regulation of ca…	adenyl nucleotide binding;adenyl ribonucleotide binding;ATP binding;binding;catalytic activity;cation binding;ion binding;kinase activity;magnesium ion binding;MAP kinase kinase kinase activity;metal ion binding;molecular transducer activity;nucleotide binding;phosphotransferase activity, alcohol group as acceptor;protein kinase activity;protein serine/threonine kinase activity;purine nucleotide …		MAPK signaling pathway	6
25.2821	24.9089	27.4632	27.7949	2.18104	2.886	1.32e-155	10	7	12	12	61.054	19.2	14.5	26.5	26.5	0.00957212	-2.53352	P10809;E7ESH4;B7Z712;E7EXB4;C9JL25;C9JL19;C9JCQ4	P10809	60 kDa heat shock protein, mitochondrial	HSPD1	530620000	biological regulation;catabolic process;cellular catabolic process;cellular macromolecule catabolic process;cellular macromolecule metabolic process;cellular metabolic process;cellular nitrogen compound metabolic process;cellular process;macromolecule catabolic process;macromolecule metabolic process;metabolic process;mRNA catabolic process;mRNA metabolic process;nitrogen compound metabolic proce…	enzyme inhibitor activity;enzyme regulator activity;ribonuclease inhibitor activity	angiogenin-PRI complex;cell part;cytoplasm;extracellular region part;intracellular part;macromolecular complex;protein complex		2
20.2961	18.3444	25.7731	21.2279	5.47695	2.88356	2.11e-15	2	1	6	1	30.375	5.4	5.1	31	5.1	0.233057	-4.18025	P16152;B4DFK7;E9PQ63;A8MTM1	P16152;B4DFK7;E9PQ63;A8MTM1	Carbonyl reductase [NADPH] 1	CBR1	61418000	androgen receptor signaling pathway;biological regulation;cell motility;cellular component movement;cellular macromolecule metabolic process;cellular metabolic process;cellular process;cellular protein metabolic process;cellular response to stimulus;gamete generation;intracellular receptor mediated signaling pathway;locomotion;macromolecule metabolic process;male gamete generation;metabolic proce…	adenyl nucleotide binding;adenyl ribonucleotide binding;ATP binding;binding;cation binding;ion binding;lipoprotein particle receptor binding;low-density lipoprotein particle receptor binding;metal ion binding;nucleotide binding;protein binding;purine nucleotide binding;purine ribonucleoside triphosphate binding;purine ribonucleotide binding;receptor binding;ribonucleotide binding	cell part;membrane	Protein processing in endoplasmic reticulum	7
25.3627	24.5509	29.5302	27.3769	4.1675	2.82599	3.47e-187	16	15	33	13	53.651	39.1	37.6	68.9	32.6	0.0933561	-3.49675	P08670;B0YJC4;B0YJC5;Q5JVS8;P17661;Q16352;P07196;E7EMV2;E7ESP9;P07197	P08670;B0YJC4	Vimentin	VIM	1042500000	cell proliferation;cellular process;establishment of localization;establishment of localization in cell;exocytosis;secretion;secretion by cell;transport;vesicle-mediated transport	binding;cytokine activity;growth factor receptor binding;high molecular weight B cell growth factor receptor binding;protein binding;receptor binding	cell part;cytoplasm;extracellular region;intracellular part		9
19.9352	21.3502	26.533	24.1476	6.59783	2.79737	2.29e-23	2	2	6	3	57.221	3.6	4	13.2	7	0.077193	-4.6976	P26599;K7ES59;K7EKJ7;A6NLN1;K7ELW5;O95758;K7EK45	P26599;K7ES59;K7EKJ7	Polypyrimidine tract-binding protein 1	PTBP1	125600000	biological regulation;cell cycle phase;cell cycle process;cell division;cellular process;cellular response to stimulus;cellular response to stress;G2/M transition of mitotic cell cycle;M phase;M phase of mitotic cell cycle;mitotic prophase;negative regulation of catalytic activity;negative regulation of hydrolase activity;negative regulation of molecular function;negative regulation of phosphatas…	adenyl nucleotide binding;adenyl ribonucleotide binding;ATP binding;binding;catalytic activity;enzyme binding;kinase activity;nucleotide binding;phosphatase binding;phosphotransferase activity, alcohol group as acceptor;protein binding;protein kinase activity;protein phosphatase 2A binding;protein phosphatase binding;protein serine/threonine kinase activity;purine nucleotide binding;purine ribonu…	cell division site part;cell part;centrosome;cleavage furrow;cytoplasm;cytoplasmic part;cytoskeletal part;intracellular non-membrane-bounded organelle;intracellular organelle;intracellular organelle part;intracellular part;microtubule organizing center;non-membrane-bounded organelle;nuclear part;nucleoplasm;organelle;organelle part		7
24.3272	23.8161	28.2665	26.5571	3.93922	2.74106	6.9e-52	9	4	12	9	46.153	27.3	10.8	35	25.6	0.0645041	-3.34014	P60842;J3KTB5;J3KT12;J3QS69;J3QLN6;J3KS25;J3QR64;J3QL43;J3QKZ9;J3KSZ0;E7EQG2;Q14240;J3KTN0;J3KSN7;B4E102;Q9NZE6;J3KT04;J3KS93;E7EMV8;J3QQP0;E9PBH4;F8WE11	P60842;J3KTB5;J3KT12;J3QS69;J3QLN6;J3KS25;J3QR64;J3QL43;J3QKZ9;J3KSZ0;E7EQG2;Q14240	Eukaryotic initiation factor 4A-I;Eukaryotic initiation factor 4A-II	EIF4A1;EIF4A2	476520000	axon guidance;cell cycle phase;cell cycle process;cellular component assembly;cellular component assembly at cellular level;cellular component organization;cellular component organization at cellular level;cellular component organization or biogenesis;cellular component organization or biogenesis at cellular level;cellular macromolecular complex assembly;cellular macromolecular complex subunit or…	binding;catalytic activity;GTP binding;GTPase activity;guanyl nucleotide binding;guanyl ribonucleotide binding;hydrolase activity;hydrolase activity, acting on acid anhydrides;hydrolase activity, acting on acid anhydrides, in phosphorus-containing anhydrides;nucleoside-triphosphatase activity;nucleotide binding;peptide binding;purine nucleotide binding;purine ribonucleoside triphosphate binding;p…	axon;cell part;cell projection;cytoplasm;cytoskeletal part;cytoskeleton;intracellular non-membrane-bounded organelle;intracellular organelle;intracellular organelle part;intracellular part;macromolecular complex;membrane;microtubule;microtubule cytoskeleton;neuron projection;non-membrane-bounded organelle;organelle;organelle part;plasma membrane;protein complex	Gap junction;Pathogenic Escherichia coli infection;Phagosome	14
24.0376	23.9394	29.0116	26.6745	4.97401	2.73513	1.75e-142	5	4	10	5	36.788	11.8	9.6	33.4	13.3	0.0810327	-3.85457	Q04828;H0Y804;A6NHU4;S4R3D5;P17516	Q04828;H0Y804;A6NHU4	Aldo-keto reductase family 1 member C1	AKR1C1	689750000	carbohydrate metabolic process;cellular process;cellular response to stimulus;cellular response to stress;detection of bacterium;detection of biotic stimulus;detection of external stimulus;detection of stimulus;metabolic process;multi-organism process;primary metabolic process;response to bacterium;response to biotic stimulus;response to DNA damage stimulus;response to external stimulus;response …	catalytic activity;hydrolase activity;hydrolase activity, acting on glycosyl bonds;hydrolase activity, hydrolyzing O-glycosyl compounds;poly(ADP-ribose) glycohydrolase activity	cell part;cytoplasm;cytoplasmic part;cytosol;intracellular membrane-bounded organelle;intracellular organelle;intracellular organelle lumen;intracellular organelle part;intracellular part;membrane-bounded organelle;membrane-enclosed lumen;mitochondrial matrix;mitochondrial part;nucleus;organelle;organelle lumen;organelle part		7
20.3497	20.522	26.0367	23.2457	5.68698	2.72374	2.51e-55	1	1	10	2	269.45	0.4	0.4	5.2	1	0.0950368	-4.20536	Q8IWZ3;E9PDP5;H0Y785;H0Y472;H0Y4P6;D6RHC4;F6WFL0;H0Y7Y3;H7C2F5;H3BLS9;H0YM23;E7EUV3;O75179;H7C0V5;H0YMS3;H0YLQ3	Q8IWZ3;E9PDP5	Ankyrin repeat and KH domain-containing protein 1	ANKHD1	81625000		structural constituent of cytoskeleton;structural molecule activity	cell part;cytoplasm;cytoskeleton;intracellular non-membrane-bounded organelle;intracellular organelle;intracellular part;non-membrane-bounded organelle;organelle	Pathways in cancer;Thyroid cancer	9
24.0033	24.2593	26.3911	26.859	2.38774	2.59966	1e-89	9	8	10	12	73.68	14.9	15	19.7	22.2	0.0112446	-2.4937	P38646;D6RA73;D6RJI2	P38646	Stress-70 protein, mitochondrial	HSPA9	286800000	biological regulation;cell cycle checkpoint;cell cycle process;cellular component organization;cellular component organization at cellular level;cellular component organization or biogenesis;cellular component organization or biogenesis at cellular level;cellular macromolecule metabolic process;cellular metabolic process;cellular process;cellular protein metabolic process;cytoskeleton organizatio…	adenyl nucleotide binding;adenyl ribonucleotide binding;ATP binding;binding;catalytic activity;kinase activity;nucleotide binding;phosphotransferase activity, alcohol group as acceptor;protein kinase activity;protein serine/threonine kinase activity;protein serine/threonine/tyrosine kinase activity;protein tyrosine kinase activity;purine nucleotide binding;purine ribonucleoside triphosphate bindi…	cell part;cytoskeletal part;intracellular non-membrane-bounded organelle;intracellular organelle;intracellular organelle part;intracellular part;non-membrane-bounded organelle;organelle;organelle part;spindle	Cell cycle;Cell cycle - yeast	18
21.5823	21.8316	24.4575	24.4182	2.87518	2.58652	2.27e-38	2	2	3	4	22.739	8.2	8.2	22.1	26	0.00212859	-2.73085	Q96DA0;I3L1H9;I3L3X0	Q96DA0;I3L1H9;I3L3X0	Zymogen granule protein 16 homolog B	ZG16B	65881000	actin cytoskeleton organization;actin filament-based process;cellular component organization;cellular component organization at cellular level;cellular component organization or biogenesis;cellular component organization or biogenesis at cellular level;cellular process;cytoskeleton organization;organelle organization		cell part;cytoplasmic part;endoplasmic reticulum;intracellular membrane-bounded organelle;intracellular organelle;intracellular part;membrane-bounded organelle;nucleus;organelle;perinuclear region of cytoplasm		15
10	18.5882	25.1383	21.1746	15.1383	2.58639	1.48e-16	0	1	4	1	14.726	0	6.2	36.4	6.2	1	-4.56824	H0YJB9;G3V4C6;Q9Y224	H0YJB9;G3V4C6;Q9Y224	UPF0568 protein C14orf166	C14orf166	40658000	cell cycle phase;cell cycle process;cell division;cellular component disassembly;cellular component disassembly at cellular level;cellular component organization;cellular component organization at cellular level;cellular component organization or biogenesis;cellular component organization or biogenesis at cellular level;cellular membrane organization;cellular process;M phase;M phase of mitotic ce…	adenyl nucleotide binding;adenyl ribonucleotide binding;ATP binding;binding;catalytic activity;cation binding;ion binding;kinase activity;metal ion binding;nucleotide binding;phosphotransferase activity, alcohol group as acceptor;protein kinase activity;protein serine/threonine kinase activity;purine nucleotide binding;purine ribonucleoside triphosphate binding;purine ribonucleotide binding;ribon…	cell part;cytoplasmic part;cytosol;intracellular membrane-bounded organelle;intracellular organelle;intracellular part;membrane-bounded organelle;mitochondrion;nucleus;organelle		18
24.2404	22.2632	26.5028	24.8433	2.26243	2.58002	3.34e-22	8	3	7	6	29.597	24	10.6	19.8	19.8	0.201482	-2.42122	P62701;C9JEH7;P22090;Q8TD47;A6NH36	P62701;C9JEH7;P22090;Q8TD47	40S ribosomal protein S4, X isoform;40S ribosomal protein S4, Y isoform 1;40S ribosomal protein S4, Y isoform 2	RPS4X;RPS4Y1;RPS4Y2	154280000	anatomical structure development;behavior;biological regulation;cell junction assembly;cell junction organization;cell projection organization;cell surface receptor linked signaling pathway;cell-cell junction assembly;cell-cell junction organization;cellular component assembly;cellular component assembly at cellular level;cellular component organization;cellular component organization at cellular…	binding;calmodulin binding;enzyme binding;phosphatase binding;protein binding;protein complex binding;protein phosphatase 2A binding;protein phosphatase binding	cell body;cell junction;cell part;cell projection;cell-cell junction;cytoplasm;cytoskeletal part;dendrite;intracellular organelle part;intracellular part;macromolecular complex;membrane;neuron projection;neuronal cell body;occluding junction;organelle part;postsynaptic density;postsynaptic membrane;protein complex;synapse part;synaptic membrane;tight junction		23
23.1016	22.0364	26.3949	24.6096	3.29334	2.57326	2.57e-16	4	1	7	4	47.697	9.4	2.6	21.1	9.4	0.105982	-2.9333	P36578;H3BM89;H3BU31;H3BTP7	P36578;H3BM89	60S ribosomal protein L4	RPL4	155420000	acylglycerol catabolic process;acylglycerol metabolic process;amide biosynthetic process;amine biosynthetic process;amine catabolic process;amine metabolic process;anatomical structure morphogenesis;biological regulation;biosynthetic process;body fluid secretion;carbamoyl phosphate biosynthetic process;carbamoyl phosphate metabolic process;carbohydrate catabolic process;carbohydrate metabolic pro…	adenyl nucleotide binding;adenyl ribonucleotide binding;amine binding;amino acid binding;aspartate binding;aspartate carbamoyltransferase activity;ATP binding;binding;carbamoyl-phosphate synthase (ammonia) activity;carbamoyl-phosphate synthase (glutamine-hydrolyzing) activity;carbon-nitrogen ligase activity, with glutamine as amido-N-donor;carboxyl- or carbamoyltransferase activity;carboxylic aci…	axon part;cell body;cell part;cell projection part;cytoplasmic part;cytosol;intracellular non-membrane-bounded organelle;intracellular organelle;intracellular organelle part;intracellular part;macromolecular complex;mitochondrial nucleoid;mitochondrial part;neuronal cell body;non-membrane-bounded organelle;nuclear matrix;nuclear part;nucleoid;nucleolus;organelle;organelle part;protein complex;syn…	Alanine, aspartate and glutamate metabolism;Arginine and proline metabolism;Nitrogen metabolism;Pyrimidine metabolism	19
21.7872	20.7594	25.8849	23.3283	4.09772	2.56889	7.73e-13	3	2	5	2	14.369	20.7	17.4	34.7	17.4	0.136669	-3.3333	C9JXB8;C9JNW5;P83731	C9JXB8;C9JNW5;P83731	60S ribosomal protein L24	RPL24	77887000	apoptosis;biological adhesion;biological regulation;cell adhesion;cell cycle;cell death;cell-cell adhesion;cellular macromolecule metabolic process;cellular metabolic process;cellular process;cellular protein metabolic process;death;homotypic cell-cell adhesion;leukocyte aggregation;leukocyte cell-cell adhesion;lymphocyte aggregation;macromolecule metabolic process;macromolecule modification;meta…	adenyl nucleotide binding;adenyl ribonucleotide binding;ATP binding;binding;catalytic activity;identical protein binding;kinase activity;molecular transducer activity;nucleotide binding;phosphotransferase activity, alcohol group as acceptor;polo kinase kinase activity;protein binding;protein dimerization activity;protein homodimerization activity;protein kinase activity;protein serine/threonine k…	cell part;cytoplasm;intracellular part;membrane;plasma membrane	Oocyte meiosis	23
23.0065	21.8495	25.4525	24.3251	2.44592	2.47559	5.66e-21	4	3	5	4	25.256	18.6	13.4	25.5	20.8	0.092969	-2.46076	G3V576;G3V4W0;B4DY08;G3V4C1;G3V2Q1;P07910;G3V5X6;G3V3K6;G3V251;B4DSU6;G3V555;G3V575;G3V4M8;G3V2H6;O60812;G3V5V7;G3V2D6	G3V576;G3V4W0;B4DY08;G3V4C1;G3V2Q1;P07910;G3V5X6;G3V3K6;G3V251;B4DSU6;G3V555;G3V575;G3V4M8	Heterogeneous nuclear ribonucleoproteins C1/C2	HNRNPC	95205000	biological regulation;biosynthetic process;cellular biosynthetic process;cellular component organization;cellular component organization at cellular level;cellular component organization or biogenesis;cellular component organization or biogenesis at cellular level;cellular macromolecule metabolic process;cellular metabolic process;cellular nitrogen compound metabolic process;cellular process;cell…	enzyme regulator activity;kinase regulator activity;phosphorylase kinase regulator activity;protein kinase regulator activity	cell part;cytoplasm;DNA-directed RNA polymerase II, holoenzyme;Elongator holoenzyme complex;intracellular organelle part;intracellular part;macromolecular complex;nuclear part;nucleoplasm part;organelle part;protein complex;transcription elongation factor complex		2
22.3959	21.7003	26.2051	24.1752	3.80918	2.47496	8.28e-18	4	3	5	5	23.528	23.1	16.8	23.1	26.4	0.0994954	-3.14207	H0Y9Y4;P61247;D6R9B6;D6RG13;D6RAT0;F5H4F9;D6RB09;E9PFI5;H0Y8L7;D6RAS7;D6RI02	H0Y9Y4;P61247;D6R9B6;D6RG13;D6RAT0;F5H4F9;D6RB09;E9PFI5	40S ribosomal protein S3a	RPS3A	107720000	acute inflammatory response;acute-phase response;anatomical structure homeostasis;biological regulation;defense response;digestive system process;epithelial structure maintenance;homeostatic process;inflammatory response;maintenance of gastrointestinal epithelium;multicellular organismal process;regulation of biological process;regulation of biological quality;regulation of lipid metabolic proces…	binding;DNA binding;endopeptidase inhibitor activity;endopeptidase regulator activity;enzyme inhibitor activity;enzyme regulator activity;nucleic acid binding;peptidase inhibitor activity;peptidase regulator activity;serine-type endopeptidase inhibitor activity	cell part;extracellular region;intracellular membrane-bounded organelle;intracellular organelle;intracellular part;membrane-bounded organelle;nucleus;organelle		2
26.8744	26.1582	31.7354	28.6144	4.86094	2.4561	0	21	16	31	23	48.057	48.8	39.1	59.5	53.7	0.149678	-3.65852	P05783;F8VZY9;CON__P05784;CON__H-INV:HIT000015463;CON__Q92764;C4AM86;Q92764;CON__Q497I4	P05783;F8VZY9	Keratin, type I cytoskeletal 18	KRT18	4241100000	cellular macromolecule metabolic process;cellular metabolic process;cellular process;cellular protein metabolic process;macromolecule metabolic process;macromolecule modification;metabolic process;primary metabolic process;protein deglycosylation;protein maturation;protein metabolic process;protein modification process;proteolysis	asparaginase activity;catalytic activity;hydrolase activity;hydrolase activity, acting on carbon-nitrogen (but not peptide) bonds;hydrolase activity, acting on carbon-nitrogen (but not peptide) bonds, in linear amides;N4-(beta-N-acetylglucosaminyl)-L-asparaginase activity;peptidase activity	cell part;cytoplasmic part;endoplasmic reticulum;intracellular membrane-bounded organelle;intracellular organelle;intracellular part;lysosome;lytic vacuole;membrane-bounded organelle;organelle;vacuole	Lysosome;Other glycan degradation	2
23.2072	23.92	26.2366	26.3754	3.02941	2.45539	5.45e-23	4	2	5	4	17.149	34.9	20.4	40.8	34.2	0.0170807	-2.7424	P15531;E7ERL0;J3KPD9;E5RHP0;C9K028	P15531;E7ERL0;J3KPD9;E5RHP0	Nucleoside diphosphate kinase A	NME1;NME2	236220000	anaphase;anaphase-promoting complex-dependent proteasomal ubiquitin-dependent protein catabolic process;antigen processing and presentation;antigen processing and presentation of exogenous antigen;antigen processing and presentation of exogenous peptide antigen;antigen processing and presentation of exogenous peptide antigen via MHC class I;antigen processing and presentation of exogenous peptide…	binding;catalytic activity;endopeptidase activity;hydrolase activity;lipopolysaccharide binding;nucleic acid binding;peptidase activity;peptidase activity, acting on L-amino acid peptides;RNA binding;threonine-type endopeptidase activity;threonine-type peptidase activity	cell part;centrosome;cytoplasm;cytoplasmic part;cytoskeletal part;cytosol;intracellular membrane-bounded organelle;intracellular non-membrane-bounded organelle;intracellular organelle;intracellular organelle part;intracellular part;macromolecular complex;membrane-bounded organelle;microtubule organizing center;non-membrane-bounded organelle;nuclear part;nucleoplasm;nucleus;organelle;organelle par…	Proteasome	2
24.0253	24.3921	26.1413	26.8282	2.11598	2.43609	4.7e-36	6	6	6	9	39.42	17.9	17.9	15.9	26.6	0.0280406	-2.27603	P04075;J3KPS3;H3BQN4;H3BPS8;H3BUH7;H3BR68;H3BR04;H3BMQ8;H3BU78	P04075;J3KPS3;H3BQN4;H3BPS8;H3BUH7	Fructose-bisphosphate aldolase A;Fructose-bisphosphate aldolase	ALDOA	264840000	alcohol catabolic process;alcohol metabolic process;amino sugar catabolic process;amino sugar metabolic process;carbohydrate catabolic process;carbohydrate metabolic process;catabolic process;cellular carbohydrate catabolic process;cellular carbohydrate metabolic process;cellular metabolic process;cellular process;fertilization;generation of precursor metabolites and energy;glucosamine catabolic …	catalytic activity;deaminase activity;glucosamine-6-phosphate deaminase activity;hydrolase activity;intramolecular oxidoreductase activity;intramolecular oxidoreductase activity, interconverting aldoses and ketoses;isomerase activity	cell part;cytoplasm;intracellular part	Amino sugar and nucleotide sugar metabolism	2
19.2664	19.5121	22.4801	21.9023	3.21372	2.39023	5.93e-15	1	1	2	1	46.871	6.6	2.7	9.5	7.1	0.012321	-2.80197	P38919;I3L3H2	P38919;I3L3H2	Eukaryotic initiation factor 4A-III;Eukaryotic initiation factor 4A-III, N-terminally processed	EIF4A3	14521000	macromolecule metabolic process;metabolic process;primary metabolic process;protein metabolic process;proteolysis	aminopeptidase activity;catalytic activity;dipeptidyl-peptidase activity;exopeptidase activity;hydrolase activity;peptidase activity;peptidase activity, acting on L-amino acid peptides;serine hydrolase activity;serine-type peptidase activity	cell part;cytoplasmic membrane-bounded vesicle;cytoplasmic part;cytoplasmic vesicle;cytosol;extracellular region;intracellular membrane-bounded organelle;intracellular organelle;intracellular part;lysosome;lytic vacuole;membrane-bounded organelle;membrane-bounded vesicle;organelle;vacuole;vesicle		2
22.9917	22.5781	27.1417	24.9613	4.15	2.38323	1.8e-50	5	4	11	5	59.366	8.8	7	23	8.8	0.0986143	-3.26662	Q99832;F5GZK5;B7Z1C9;F8WAM2;F8WBP8	Q99832;F5GZK5;B7Z1C9	T-complex protein 1 subunit eta	CCT7	204850000	3'-UTR-mediated mRNA stabilization;biological regulation;cellular macromolecule metabolic process;cellular metabolic process;cellular nitrogen compound metabolic process;cellular process;developmental process;gene expression;macromolecule metabolic process;metabolic process;mRNA metabolic process;mRNA stabilization;multicellular organismal development;multicellular organismal process;nitrogen com…	AU-rich element binding;binding;mRNA 3'-UTR AU-rich region binding;mRNA 3'-UTR binding;mRNA binding;nucleic acid binding;nucleotide binding;RNA binding	cell part;cytoplasmic part;cytosol;intracellular organelle part;intracellular part;nuclear part;nucleoplasm;organelle part		2
10	18.7445	22.2504	21.1256	12.2504	2.38107	0.0003441	0	1	2	1	60.977	0	1.7	3.7	1.7	1	-2.94348	O43242;B4DT72	O43242;B4DT72	26S proteasome non-ATPase regulatory subunit 3	PSMD3	7716400	adaptive immune response;adaptive immune response based on somatic recombination of immune receptors built from immunoglobulin superfamily domains;anatomical structure development;anatomical structure homeostasis;anatomical structure morphogenesis;antigen processing and presentation;biological regulation;bradykinin catabolic process;catabolic process;cell killing;cellular catabolic process;cellul…	activating MHC class I receptor activity;aminopeptidase activity;apoptotic protease activator activity;binding;catalytic activity;cysteine-type endopeptidase activity;cysteine-type peptidase activity;endopeptidase activity;enzyme activator activity;enzyme regulator activity;exopeptidase activity;HLA-A specific activating MHC class I receptor activity;hormone binding;hydrolase activity;MHC class I…	acrosomal vesicle;axoneme part;cell part;cell projection part;cytoplasmic membrane-bounded vesicle;cytoplasmic part;cytoplasmic vesicle;cytosol;extracellular region part;extracellular space;intracellular membrane-bounded organelle;intracellular organelle;intracellular part;lysosome;lytic vacuole;membrane-bounded organelle;membrane-bounded vesicle;organelle;organelle part;outer dense fiber;stored …	Lysosome	4
22.3956	21.4943	25.2075	23.8601	2.81189	2.36584	1.41e-13	3	2	6	2	29.225	14.9	7.3	25.8	12.1	0.0856151	-2.58886	P18124;A8MUD9;C9JIJ5;C9JZ88	P18124;A8MUD9	60S ribosomal protein L7	RPL7	75321000	anatomical structure development;biological regulation;biosynthetic process;cellular biosynthetic process;cellular component organization;cellular component organization at cellular level;cellular component organization or biogenesis;cellular component organization or biogenesis at cellular level;cellular macromolecule biosynthetic process;cellular macromolecule metabolic process;cellular metabol…	binding;cation binding;chromatin binding;histone binding;ion binding;metal ion binding;methylated histone residue binding;nucleic acid binding transcription factor activity;nucleosomal histone binding;nucleosome binding;protein binding;sequence-specific DNA binding transcription factor activity;transition metal ion binding;zinc ion binding	cell part;chromatin;chromosomal part;chromosome;condensed chromosome;intracellular non-membrane-bounded organelle;intracellular organelle;intracellular organelle part;intracellular part;non-membrane-bounded organelle;nuclear part;nucleoplasm;organelle;organelle part		23
25.0157	30.4929	30.4078	32.8436	5.39209	2.35079	1.03e-270	7	11	8	11	25.838	26.9	47.5	34	47.5	0.325601	-3.87144	E9PH29;P30048	E9PH29;P30048	Thioredoxin-dependent peroxide reductase, mitochondrial	PRDX3	14292000000	biological adhesion;cell adhesion;cellular component assembly;cellular component assembly at cellular level;cellular component disassembly;cellular component disassembly at cellular level;cellular component disassembly involved in apoptosis;cellular component organization;cellular component organization at cellular level;cellular component organization or biogenesis;cellular component organizatio…	binding;intermediate filament binding;lamin binding;molecular transducer activity;protein binding;protein complex binding;signal transducer activity;structural constituent of epidermis;structural molecule activity	anchoring junction;cell junction;cell part;cell-cell junction;cytoskeletal part;desmosome;intermediate filament;intracellular membrane-bounded organelle;intracellular organelle;intracellular organelle part;intracellular part;macromolecular complex;membrane;membrane-bounded organelle;nucleus;organelle;organelle part;plasma membrane;protein complex		3
20.7462	20.0319	24.217	22.3688	3.47081	2.3369	6.38e-08	2	1	3	1	20.252	12.9	7.9	19.7	7.9	0.0993536	-2.90385	P62913;Q5VVC9;Q5VVC8	P62913	60S ribosomal protein L11	RPL11	27747000	anaphase;anaphase-promoting complex-dependent proteasomal ubiquitin-dependent protein catabolic process;antigen processing and presentation;antigen processing and presentation of exogenous antigen;antigen processing and presentation of exogenous peptide antigen;antigen processing and presentation of exogenous peptide antigen via MHC class I;antigen processing and presentation of exogenous peptide…	catalytic activity;endopeptidase activity;hydrolase activity;peptidase activity;peptidase activity, acting on L-amino acid peptides;threonine-type endopeptidase activity;threonine-type peptidase activity	cell part;cytoplasmic part;cytosol;intracellular organelle part;intracellular part;macromolecular complex;nuclear part;nucleoplasm;organelle part;proteasome core complex;protein complex	Proteasome	2
20.1127	21.1718	26.3594	23.4953	6.24671	2.32358	9.71e-144	2	2	7	3	117.85	2.5	2.1	9.6	3.8	0.106967	-4.28514	P22314;Q5JRR6;Q5JRS1;Q5JRS3;Q5JRS2;Q5JRR9;Q5JRS0	P22314;Q5JRR6	Ubiquitin-like modifier-activating enzyme 1	UBA1	104280000	biosynthetic process;catabolic process;cellular biosynthetic process;cellular lipid metabolic process;cellular metabolic process;cellular process;glycerolipid biosynthetic process;glycerolipid metabolic process;glycerophospholipid biosynthetic process;glycerophospholipid metabolic process;lipid biosynthetic process;lipid catabolic process;lipid metabolic process;metabolic process;organophosphate …	catalytic activity;hydrolase activity	cell part;cytoplasmic part;cytosol;extracellular region;intracellular part		4
20.2696	21.2888	22.7475	23.5808	2.47792	2.292	5.88e-15	1	1	1	3	61.332	2	1.6	1.6	7.5	0.068455	-2.38496	Q9HCC0;D6RD67;D6R9R1;D6RDF7	Q9HCC0;D6RD67	Methylcrotonoyl-CoA carboxylase beta chain, mitochondrial	MCCC2	32745000	biological regulation;cellular process;cellular response to stimulus;establishment of localization;establishment of protein localization;intracellular signal transduction;negative regulation of axonogenesis;negative regulation of biological process;negative regulation of cell development;negative regulation of cell differentiation;negative regulation of cell projection organization;negative regul…	enzyme activator activity;enzyme regulator activity;GDP-dissociation inhibitor activity;GTPase activator activity;GTPase regulator activity;nucleoside-triphosphatase regulator activity;Rab GDP-dissociation inhibitor activity;Rab GTPase activator activity;Ras GTPase activator activity;small GTPase regulator activity	cell part;cell projection;cell surface;cytoplasmic part;cytosol;Golgi apparatus;intracellular membrane-bounded organelle;intracellular organelle;intracellular part;macromolecular complex;membrane;membrane-bounded organelle;midbody;neuron projection;organelle;protein complex		2
23.3653	21.8721	25.5069	24.1425	2.14155	2.27043	1.81e-25	4	3	4	4	18.091	29.6	21.4	29.6	29.6	0.160927	-2.20599	F8VWC5;G3V203;H0YHA7;Q07020;J3QQ67;F8VUA6;F8VYV2	F8VWC5;G3V203;H0YHA7;Q07020;J3QQ67;F8VUA6;F8VYV2	60S ribosomal protein L18	RPL18	82099000	anatomical structure development;cell death;cellular lipid metabolic process;cellular metabolic process;cellular process;ceramide metabolic process;death;developmental process;glycolipid metabolic process;glycosphingolipid metabolic process;lipid metabolic process;lung development;membrane lipid metabolic process;metabolic process;organ development;primary metabolic process;response to chemical s…	catalytic activity;ceramidase activity;hydrolase activity;hydrolase activity, acting on carbon-nitrogen (but not peptide) bonds;hydrolase activity, acting on carbon-nitrogen (but not peptide) bonds, in linear amides	cell part;cytoplasmic part;intracellular membrane-bounded organelle;intracellular organelle;intracellular organelle lumen;intracellular organelle part;intracellular part;lysosomal lumen;lysosome;lytic vacuole;membrane-bounded organelle;membrane-enclosed lumen;organelle;organelle lumen;organelle part;vacuolar lumen;vacuolar part;vacuole	Lysosome;Sphingolipid metabolism	3
20.1939	20.7683	27.1806	23.0387	6.98676	2.27042	1.95e-31	1	2	10	3	97.169	0.9	2.3	12.8	4.2	0.157275	-4.62859	Q14974;F5H4R7;J3KTM9;B7ZAV6;J3QR48;J3QKQ5;J3QRG4	Q14974;F5H4R7;J3KTM9;B7ZAV6	Importin subunit beta-1	KPNB1	182280000	biological regulation;regulation of biological process;regulation of macromolecule metabolic process;regulation of metabolic process;regulation of primary metabolic process;regulation of protein metabolic process;regulation of proteolysis	endopeptidase inhibitor activity;endopeptidase regulator activity;enzyme inhibitor activity;enzyme regulator activity;peptidase inhibitor activity;peptidase regulator activity;serine-type endopeptidase inhibitor activity	extracellular region		4
21.6787	22.4552	26.6998	24.7176	5.02105	2.26241	1.63e-141	2	3	4	4	44.965	5.9	9.8	13	14.2	0.0758363	-3.64173	Q8NC51	Q8NC51	Plasminogen activator inhibitor 1 RNA-binding protein	SERBP1	168180000	anaphase;anaphase-promoting complex-dependent proteasomal ubiquitin-dependent protein catabolic process;antigen processing and presentation;antigen processing and presentation of exogenous antigen;antigen processing and presentation of exogenous peptide antigen;antigen processing and presentation of exogenous peptide antigen via MHC class I;antigen processing and presentation of exogenous peptide…	binding;catalytic activity;endopeptidase activity;hydrolase activity;lipopolysaccharide binding;peptidase activity;peptidase activity, acting on L-amino acid peptides;threonine-type endopeptidase activity;threonine-type peptidase activity	cell part;cytoplasmic part;cytosol;intracellular organelle part;intracellular part;macromolecular complex;nuclear part;nucleoplasm;organelle part;proteasome core complex;protein complex	Proteasome	2
19.1568	19.102	22.5879	21.3102	3.43116	2.20822	3.23e-05	1	1	2	1	59.777	1.7	1.7	4.2	2.5	0.0477723	-2.81969	F5H0T1;P31948;G3XAD8;F5GXD8;F5H783	F5H0T1;P31948;G3XAD8;F5GXD8;F5H783	Stress-induced-phosphoprotein 1	STIP1	13264000	defense response;immune response;immune system process;innate immune response;response to stimulus;response to stress	binding;lipid binding	extracellular region		4
10	19.9442	27.3399	22.1458	17.3399	2.20155	9.55e-187	0	1	7	2	28.302	0	5.7	37.2	9.7	1	-4.7986	P61981	P61981	14-3-3 protein gamma;14-3-3 protein gamma, N-terminally processed	YWHAG	175520000	biological regulation;cellular localization;cellular macromolecule localization;cellular macromolecule metabolic process;cellular metabolic process;cellular process;cellular protein localization;cellular protein metabolic process;localization;macromolecule localization;macromolecule metabolic process;macromolecule modification;metabolic process;positive regulation of biological process;positive r…	acid-amino acid ligase activity;catalytic activity;ligase activity;ligase activity, forming carbon-nitrogen bonds;small conjugating protein ligase activity;SUMO ligase activity	cell part;chromosomal part;cytoplasm;intracellular membrane-bounded organelle;intracellular non-membrane-bounded organelle;intracellular organelle;intracellular organelle part;intracellular part;kinetochore;macromolecular complex;membrane-bounded organelle;non-membrane-bounded organelle;nuclear body;nuclear part;nucleoplasm part;nucleus;organelle;organelle part;PML body;protein complex	RNA transport	10
19.0713	24.5857	23.7645	26.7699	4.69316	2.18417	9.89e-173	1	4	1	5	53.406	2	8.3	5.1	14.2	0.387757	-3.43866	F5H1L4;F5H2V0;E7ENA2;D3YTF8;D3YTF9;Q9NNW7;E7EWK1	F5H1L4;F5H2V0;E7ENA2;D3YTF8;D3YTF9;Q9NNW7;E7EWK1	Thioredoxin reductase 2, mitochondrial	TXNRD2	199500000	alcohol biosynthetic process;alcohol catabolic process;alcohol metabolic process;biosynthetic process;carbohydrate biosynthetic process;carbohydrate catabolic process;carbohydrate metabolic process;catabolic process;cellular biosynthetic process;cellular carbohydrate biosynthetic process;cellular carbohydrate catabolic process;cellular carbohydrate metabolic process;cellular metabolic process;cel…	catalytic activity;sedoheptulose-7-phosphate:D-glyceraldehyde-3-phosphate glyceronetransferase activity;transferase activity;transferase activity, transferring aldehyde or ketonic groups	cell part;cytoplasm;cytoplasmic part;cytosol;intracellular part	Pentose phosphate pathway	6
21.5974	22.9875	24.4203	25.1646	2.82292	2.1771	3.72e-57	3	4	5	6	38.714	8.1	13.6	17.1	23.7	0.0867112	-2.50001	P04083;Q5T3N1;Q5T3N0	P04083	Annexin A1	ANXA1	76441000	biosynthetic process;catabolic process;cellular biosynthetic process;cellular catabolic process;cellular component biogenesis;cellular component biogenesis at cellular level;cellular component disassembly;cellular component disassembly at cellular level;cellular component organization;cellular component organization at cellular level;cellular component organization or biogenesis;cellular componen…	binding;nucleic acid binding;RNA binding;rRNA binding;structural constituent of ribosome;structural molecule activity	cell part;collagen;cytosolic small ribosomal subunit;extracellular matrix part;extracellular region part;intracellular organelle part;intracellular part;macromolecular complex;organelle part;ribonucleoprotein complex;small ribosomal subunit	Ribosome	9
23.3058	23.261	27.1431	25.3883	3.8373	2.12736	8.29e-71	7	7	15	6	57.645	14	14.7	32.5	12.7	0.0767633	-2.98233	B4DEM7;P50990;B4DQH4;H7C4C8;H7C2U0	B4DEM7;P50990;B4DQH4;H7C4C8	T-complex protein 1 subunit theta	CCT8	216300000	biological regulation;cellular component assembly;cellular component organization;cellular component organization or biogenesis;macromolecular complex assembly;macromolecular complex subunit organization;negative regulation of biological process;negative regulation of cell communication;negative regulation of cellular process;negative regulation of phosphatidylinositol 3-kinase cascade;negative r…		apical plasma membrane;cell part;cytoplasm;endomembrane system;intracellular membrane-bounded organelle;intracellular organelle;intracellular part;membrane;membrane part;membrane-bounded organelle;nucleus;organelle;plasma membrane;plasma membrane part	Aldosterone-regulated sodium reabsorption	2
23.1676	24.0197	25.599	26.1081	2.43147	2.0884	1.98e-44	2	2	4	4	37.654	7.4	5.1	14.2	14.2	0.0449994	-2.25993	P01876;P01877	P01876;P01877	Ig alpha-1 chain C region;Ig alpha-2 chain C region	IGHA1;IGHA2	222830000	metabolic process	binding;catalytic activity;cation binding;hydrolase activity;hydrolase activity, acting on ester bonds;ion binding;metal ion binding;phosphoric diester hydrolase activity;phosphoric ester hydrolase activity	cell part;cytoplasmic part;intracellular membrane-bounded organelle;intracellular organelle;intracellular part;membrane-bounded organelle;mitochondrion;organelle		2
22.6597	21.0291	26.0867	23.1157	3.427	2.08658	5.11e-15	3	1	5	1	18.592	19.6	7.4	32.5	7.4	0.245289	-2.75679	F8W7C6;P27635;H7C123;H7C2C5;Q96L21;H7C2U2;B8A6G2;A6QRI9	F8W7C6;P27635;H7C123;H7C2C5;Q96L21	60S ribosomal protein L10;60S ribosomal protein L10-like	RPL10;RPL10L	89121000					2
10	19.1895	25.1411	21.2715	15.1411	2.08203	4.98e-18	0	1	2	1	39.584	0	2.7	7.8	5.1	1	-4.01683	C9JW69;P18754;C9JRH2;C9JMJ4;C9J3R0;C9JQZ4	C9JW69;P18754;C9JRH2;C9JMJ4;C9J3R0;C9JQZ4	Regulator of chromosome condensation	RCC1	40131000	aging;biological regulation;cardiac cell differentiation;cardiac muscle cell differentiation;cell differentiation;cellular developmental process;cellular process;cellular response to calcium ion;cellular response to chemical stimulus;cellular response to inorganic substance;cellular response to metal ion;cellular response to stimulus;developmental process;muscle cell differentiation;negative regu…		beta-catenin destruction complex;cell body;cell part;cell projection;cytoplasm;cytoplasmic part;intracellular organelle part;intracellular part;macromolecular complex;membrane-enclosed lumen;neuron projection;nuclear envelope lumen;nuclear part;organelle envelope lumen;organelle part;protein complex	Wnt signaling pathway	3
32.5974	34.1218	34.933	36.1516	2.33559	2.02981	0	18	16	21	19	30.54	62.4	62	63.1	63.1	0.154765	-2.1827	Q13162;H7C3T4;A6NG45;A6NJJ0	Q13162	Peroxiredoxin-4	PRDX4	168540000000	anatomical structure morphogenesis;angiotensin maturation;biological regulation;branching morphogenesis of a tube;cellular macromolecule metabolic process;cellular metabolic process;cellular process;cellular protein metabolic process;developmental process;epithelial tube branching involved in lung morphogenesis;epithelial tube morphogenesis;hormone metabolic process;macromolecule metabolic proces…	catalytic activity;cysteine-type peptidase activity;hydrolase activity;peptidase activity;peptidase activity, acting on L-amino acid peptides	cell part;cytoplasmic part;endoplasmic reticulum;extracellular region part;extracellular space;intracellular membrane-bounded organelle;intracellular organelle;intracellular part;lysosome;lytic vacuole;membrane;membrane-bounded organelle;organelle;plasma membrane;vacuole	Lysosome	3
10	10	10	27.0046	0	17.0046	1.06e-06	0	0	0	2	29.555	0	0	0	10.3	1	ND	P25786;B4DEV8;F5GX11	P25786;B4DEV8;F5GX11	Proteasome subunit alpha type-1;Proteasome subunit alpha type	PSMA1	134650000	biological regulation;cellular component organization;cellular component organization or biogenesis;cellular membrane organization;cellular process;cellular response to stimulus;endocytosis;establishment of localization;membrane invagination;membrane organization;positive regulation of catalytic activity;positive regulation of GTPase activity;positive regulation of hydrolase activity;positive reg…	enzyme activator activity;enzyme regulator activity;GTPase activator activity;GTPase regulator activity;nucleoside-triphosphatase regulator activity	cell part;cytoplasm;cytoskeleton;intracellular non-membrane-bounded organelle;intracellular organelle;intracellular part;membrane;non-membrane-bounded organelle;organelle;plasma membrane		1
[truncated: 429 more rows]

## Sheet: Sheet B
Sheet B: MS-based identification of modified cysteines - CysNO (Trx pull-down)
[truncated: 766 more rows]

## Sheet: Sheet C
Sheet C: MS-based protein identification including semi-quantitative analysis - Cytokines (Trx pull-down)
[truncated: 871 more rows]

## Sheet: Sheet D
Sheet D: MS-based identification of modified cysteines - Cytokines
[truncated: 969 more rows]

[truncated: 5 more sheets: Sheet E, Sheet F, Sheet G, Sheet H, Sheet I]
